# Supplementary material for: Baseline characterization data for raw rice husk
Source: Data Brief. 2019 Jul 16;25:104219. doi: 10.1016/j.dib.2019.104219 (PMC6690668; doi:10.1016/j.dib.2019.104219)
Supplement: Supplementary file 1 [file mmc1.zip]

Archive with 8 entries (8 files):
- SEM Images/Rice Husk-EDX Spectra-Raw Data File-1.jpg
- SEM Images/Rice Husk-EDX Spectra-Raw Data File-2.jpg
- SEM Images/rice-husk_1-1.mbd
- SEM Images/rice-husk_1-2.mbd
- SEM Images/rice-husk_1-3.mbd
- SEM Images/rice-husk_1-4.mbd
- SEM Images/rice-husk_1-5.mbd
- SEM Images/rice-husk_inner_3-1.mbd
