# Supplementary material for: Baseline characterization data for raw rice husk
Source: Data Brief. 2019 Jul 16;25:104219. doi: 10.1016/j.dib.2019.104219 (PMC6690668; doi:10.1016/j.dib.2019.104219)
Supplement: Supplementary file 2 [file mmc2.xlsx]

## Sheet: Sheet1
				Raw rice husk
				Acid value
			0.4 g husk +20 mL DI water (overnight)
			measure pH of the filtrate
				pH	pH Calibration (with standard solution)
			rep 1	6.47	7
			rep 1	7.24	6.99
			rep 3	7.02	7
			Mean	6.91
			Stdev	0.396611
			Stderr	0.228983
