# Supplementary material for: Baseline characterization data for raw rice husk
Source: Data Brief. 2019 Jul 16;25:104219. doi: 10.1016/j.dib.2019.104219 (PMC6690668; doi:10.1016/j.dib.2019.104219)
Supplement: Supplementary file 3 [file mmc3.xlsx]

## Sheet: Sheet1
				Replicate
			Starting pH	End pH
				1	2	3			Average (end pH)
			2	2.06	2.1	2.08			2.08
			4	5.54	5.55	5.54			5.54333
			6	6.1	6.13	6.18			6.13667
			8	6.6	6.58	6.63			6.60333
			10	6.74	6.76	6.77			6.75667
