# Supplementary material for: Baseline characterization data for raw rice husk
Source: Data Brief. 2019 Jul 16;25:104219. doi: 10.1016/j.dib.2019.104219 (PMC6690668; doi:10.1016/j.dib.2019.104219)
Supplement: Supplementary file 5 [file mmc5.xlsx]

## Sheet: RiceHusk1-Kolar-02 (3)
Micromeritics Instrument Corporation				|	Micromeritics Instrument Corporation					|	Micromeritics Instrument Corporation				|	Micromeritics Instrument Corporation				|	Micromeritics Instrument Corporation				|	Micromeritics Instrument Corporation				|	Micromeritics Instrument Corporation				|	Micromeritics Instrument Corporation				|	Micromeritics Instrument Corporation						|	Micromeritics Instrument Corporation
Gemini VII 2390 V1.03 (V1.03 p)	Unit 1	Serial #: 168	Page 1	|	Gemini VII 2390 V1.03 (V1.03 p)	Unit 1	Serial #: 168	Page 1		|	Gemini VII 2390 V1.03 (V1.03 p)	Unit 1	Serial #: 168	Page 1	|	Gemini VII 2390 V1.03 (V1.03 p)	Unit 1	Serial #: 168	Page 1	|	Gemini VII 2390 V1.03 (V1.03 p)	Unit 1	Serial #: 168	Page 1	|	Gemini VII 2390 V1.03 (V1.03 p)	Unit 1	Serial #: 168	Page 1	|	Gemini VII 2390 V1.03 (V1.03 p)	Unit 1	Serial #: 168	Page 1	|	Gemini VII 2390 V1.03 (V1.03 p)	Unit 1	Serial #: 168	Page 1	|	Gemini VII 2390 V1.03 (V1.03 p)	Unit 1	Serial #: 168	Page 1			|	Gemini VII 2390 V1.03 (V1.03 p)	Unit 1
				|						|					|					|					|					|					|					|							|
				|						|					|					|					|					|					|					|							|
Sample:	RiceHusk1-Kolar-02			|	Sample:	RiceHusk1-Kolar-02				|	Sample:	RiceHusk1-Kolar-02			|	Sample:	RiceHusk1-Kolar-02			|	Sample:	RiceHusk1-Kolar-02			|	Sample:	RiceHusk1-Kolar-02			|	Sample:	RiceHusk1-Kolar-02			|	Sample:	RiceHusk1-Kolar-02			|	Sample:	RiceHusk1-Kolar-02					|	Sample:	RiceHusk1-Kolar-02
Operator:	Shelly			|	Operator:	Shelly				|	Operator:	Shelly			|	Operator:	Shelly			|	Operator:	Shelly			|	Operator:	Shelly			|	Operator:	Shelly			|	Operator:	Shelly			|	Operator:	Shelly					|	Operator:	Shelly
Submitter:				|	Submitter:					|	Submitter:				|	Submitter:				|	Submitter:				|	Submitter:				|	Submitter:				|	Submitter:				|	Submitter:						|	Submitter:
File:	C:\...\SHELLY\COPYOF~3.SMP			|	File:	C:\...\SHELLY\COPYOF~3.SMP				|	File:	C:\...\SHELLY\COPYOF~3.SMP			|	File:	C:\...\SHELLY\COPYOF~3.SMP			|	File:	C:\...\SHELLY\COPYOF~3.SMP			|	File:	C:\...\SHELLY\COPYOF~3.SMP			|	File:	C:\...\SHELLY\COPYOF~3.SMP			|	File:	C:\...\SHELLY\COPYOF~3.SMP			|	File:	C:\...\SHELLY\COPYOF~3.SMP					|	File:	C:\...\SHELLY\COPYOF~3.SMP
				|						|					|					|					|					|					|					|							|
				|						|					|					|					|					|					|					|							|
Started:	4/8/2019 3:51:12PM	Analysis Adsorptive:	N2	|	Started:	4/8/2019 3:51:12PM	Analysis Adsorptive:	N2		|	Started:	4/8/2019 3:51:12PM	Analysis Adsorptive:	N2	|	Started:	4/8/2019 3:51:12PM	Analysis Adsorptive:	N2	|	Started:	4/8/2019 3:51:12PM	Analysis Adsorptive:	N2	|	Started:	4/8/2019 3:51:12PM	Analysis Adsorptive:	N2	|	Started:	4/8/2019 3:51:12PM	Analysis Adsorptive:	N2	|	Started:	4/8/2019 3:51:12PM	Analysis Adsorptive:	N2	|	Started:	4/8/2019 3:51:12PM	Analysis Adsorptive:	N2			|	Started:	4/8/2019 3:51:12PM
Completed:	4/8/2019 9:14:12PM	Equilibration Time:	5 s	|	Completed:	4/8/2019 9:14:12PM	Equilibration Time:	5 s		|	Completed:	4/8/2019 9:14:12PM	Equilibration Time:	5 s	|	Completed:	4/8/2019 9:14:12PM	Equilibration Time:	5 s	|	Completed:	4/8/2019 9:14:12PM	Equilibration Time:	5 s	|	Completed:	4/8/2019 9:14:12PM	Equilibration Time:	5 s	|	Completed:	4/8/2019 9:14:12PM	Equilibration Time:	5 s	|	Completed:	4/8/2019 9:14:12PM	Equilibration Time:	5 s	|	Completed:	4/8/2019 9:14:12PM	Equilibration Time:	5 s			|	Completed:	4/8/2019 9:14:12PM
Report Time:	4/8/2019 9:14:13PM	Sat. Pressure:	771.319 mmHg	|	Report Time:	4/8/2019 9:14:13PM	Sat. Pressure:	771.319 mmHg		|	Report Time:	4/8/2019 9:14:13PM	Sat. Pressure:	771.319 mmHg	|	Report Time:	4/8/2019 9:14:13PM	Sat. Pressure:	771.319 mmHg	|	Report Time:	4/8/2019 9:14:13PM	Sat. Pressure:	771.319 mmHg	|	Report Time:	4/8/2019 9:14:13PM	Sat. Pressure:	771.319 mmHg	|	Report Time:	4/8/2019 9:14:13PM	Sat. Pressure:	771.319 mmHg	|	Report Time:	4/8/2019 9:14:13PM	Sat. Pressure:	771.319 mmHg	|	Report Time:	4/8/2019 9:14:13PM	Sat. Pressure:	771.319 mmHg			|	Report Time:	4/8/2019 9:14:13PM
Free Space Diff.:	-0.2329 cm³	Sample Mass:	0.1942 g	|	Free Space Diff.:	-0.2329 cm³	Sample Mass:	0.1942 g		|	Free Space Diff.:	-0.2329 cm³	Sample Mass:	0.1942 g	|	Free Space Diff.:	-0.2329 cm³	Sample Mass:	0.1942 g	|	Free Space Diff.:	-0.2329 cm³	Sample Mass:	0.1942 g	|	Free Space Diff.:	-0.2329 cm³	Sample Mass:	0.1942 g	|	Free Space Diff.:	-0.2329 cm³	Sample Mass:	0.1942 g	|	Free Space Diff.:	-0.2329 cm³	Sample Mass:	0.1942 g	|	Free Space Diff.:	-0.2329 cm³	Sample Mass:	0.1942 g			|	Free Space Diff.:	-0.2329 cm³
Free Space Type:	Measured	Sample Density:	1.000 g/cm³	|	Free Space Type:	Measured	Sample Density:	1.000 g/cm³		|	Free Space Type:	Measured	Sample Density:	1.000 g/cm³	|	Free Space Type:	Measured	Sample Density:	1.000 g/cm³	|	Free Space Type:	Measured	Sample Density:	1.000 g/cm³	|	Free Space Type:	Measured	Sample Density:	1.000 g/cm³	|	Free Space Type:	Measured	Sample Density:	1.000 g/cm³	|	Free Space Type:	Measured	Sample Density:	1.000 g/cm³	|	Free Space Type:	Measured	Sample Density:	1.000 g/cm³			|	Free Space Type:	Measured
Evac. Rate:	700.0 mmHg/min	Gemini Model:	2390 p	|	Evac. Rate:	700.0 mmHg/min	Gemini Model:	2390 p		|	Evac. Rate:	700.0 mmHg/min	Gemini Model:	2390 p	|	Evac. Rate:	700.0 mmHg/min	Gemini Model:	2390 p	|	Evac. Rate:	700.0 mmHg/min	Gemini Model:	2390 p	|	Evac. Rate:	700.0 mmHg/min	Gemini Model:	2390 p	|	Evac. Rate:	700.0 mmHg/min	Gemini Model:	2390 p	|	Evac. Rate:	700.0 mmHg/min	Gemini Model:	2390 p	|	Evac. Rate:	700.0 mmHg/min	Gemini Model:	2390 p			|	Evac. Rate:	700.0 mmHg/min
				|						|					|					|					|					|					|					|							|
				|						|					|					|					|					|					|					|							|
				|						|					|					|					|					|					|					|							|
				|						|					|					|					|					|					|					|							|
				|						|					|					|					|					|					|					|							|
				|						|					|					|					|					|					|					|							|
				|						|					|					|					|					|					|					|							|
Summary Report				|	Isotherm Tabular Report					|	Isotherm Linear Plot				|	BET Surface Area Report				|	BET Surface Area Plot				|	Langmuir Reports				|	t-Plot Report				|	t-Plot				|	BJH Adsorption Pore Distribution Report						|	BJH Adsorption Cumulative Pore Volume (Larger)
				|						|					|					|					|					|					|	Harkins and Jura				|							|	Halsey : Faas Correction
				|	Relative Pressure (P/Po)	Absolute Pressure (mmHg)	Quantity Adsorbed (cm³/g STP)	Elapsed Time (h:min)	Saturation Pressure (mmHg)	|					|	BET Surface Area:	0.1403 ± 0.0230 m²/g			|					|	Primary Data				|	Micropore Volume:	0.000117 cm³/g			|					|	Faas Correction						|
				|					771.319	|	RiceHusk1-Kolar-02 - Adsorption				|	Slope:	32.834154 ± 4.979220 g/cm³ STP			|	RiceHusk1-Kolar-02				|	4052- Fewer than two points are selected for this report.				|	Micropore Area:	0.1797 m²/g			|	RiceHusk1-Kolar-02				|	Halsey						|	RiceHusk1-Kolar-02
Surface Area				|	0.0492228	37.9665	0.0691255	00:31		|	Relative Pressure (P/Po)	Quantity Adsorbed (cm³/g STP)			|	Y-Intercept:	-1.797175 ± 1.086732 g/cm³ STP			|	Relative Pressure (P/Po)	1/[Q(Po/P - 1)]			|	Primary Data				|	External Surface Area:	-0.0395 m²/g			|	Thickness (Å)	Quantity Adsorbed (cm³/g STP)			|	t = 3.54 [ -5 / ln(P/Po) ] ^ 0.333						|	Pore Width (Å)	Pore Volume (cm³/g)
				|	0.099912	77.0641	0.0639101	00:34		|	0.0492228	0.0691255			|	C:	-17.269873			|	0.0492228	0.748944			|	4052- Fewer than two points are selected for this report.				|	Slope:	-0.002551 ± 0.011331 cm³/g·Å STP			|	3.67763	0.0639101			|							|	1946.26	2.26613
Single point surface area at P/Po = 0.300207434:	0.1778 m²/g			|	0.149805	115.548	0.0648872	00:37		|	0.099912	0.0639101			|	Qm:	0.0322 cm³/g STP			|	0.099912	1.73685			|					|	Y-Intercept:	0.075937 ± 0.047704 cm³/g STP			|	4.03688	0.0648872			|							|	961.372	2.41139
				|	0.199893	154.182	0.0746352	00:40		|	0.149805	0.0648872			|	Correlation Coefficient:	0.9470338			|	0.149805	2.7155			|					|	Correlation Coefficient:	-0.157206			|	4.36815	0.0746352			|	Width Range:	10.000 Å to 3000.000 Å					|
BET Surface Area:	0.1403 m²/g			|	0.250105	192.911	0.0575313	00:42		|	0.199893	0.0746352			|	Molecular Cross-Sectional Area:	0.1620 nm²			|	0.199893	3.34739			|					|	Surface Area Correction Factor:	1.000			|	4.69053	0.0575313			|	Adsorbate Property Factor:	9.53000 Å					|
				|	0.300207	231.556	0.0583684	00:44		|	0.250105	0.0575313			|					|	0.250105	5.79719			|					|	Density Conversion Factor:	0.0015468			|					|	Density Conversion Factor:	0.0015468					|
t-Plot Micropore Area:	0.1797 m²/g			|	0.325517	251.077	0.0444398	00:47		|	0.300207	0.0583684			|					|	0.300207	7.34977			|					|	Total Surface Area (BET):	0.1403 m²/g			|					|	Fraction of Pores Open at Both Ends:	0.00					|
				|	0.350426	270.291	0.0365637	00:49		|	0.325517	0.0444398			|	Relative Pressure (P/Po)	Quantity Adsorbed (cm³/g STP)	1/[Q(Po/P - 1)]		|	0.325517	10.86			|					|	Thickness Range:	3.5000 Å to 5.0000 Å			|					|							|
t-Plot External Surface Area:	-0.0395 m²/g			|	0.375325	289.495	0.0232164	00:51		|	0.350426	0.0365637			|	0.0492228	0.0691255	0.748944		|					|					|	Thickness Equation:	Harkins and Jura			|					|							|
				|	0.400782	309.131	0.0231785	00:53		|	0.375325	0.0232164			|	0.099912	0.0639101	1.73685		|										|					|					|	Pore Width Range (Å)	Average Width (Å)	Incremental Pore Volume (cm³/g)	Cumulative Pore Volume (cm³/g)	Incremental Pore Area (m²/g)	Cumulative Pore Area (m²/g)	|
BJH Adsorption cumulative surface area of pores				|	0.425666	328.325	0.034858	00:55		|	0.400782	0.0231785			|	0.149805	0.0648872	2.7155		|										|					|					|	3969.1 - 1946.3	2339.18	2.26613	2.26613	38.7509	38.7509	|
between 10.000 Å and 3000.000 Å width:	43.774 m²/g			|	0.450891	347.781	0.0169374	00:57		|	0.425666	0.034858			|	0.199893	0.0746352	3.34739		|										|	t = [ 13.99 / ( 0.034 - log(P/Po) ) ] ^ 0.5				|					|	1946.3 - 961.4	1156.64	0.145258	2.41139	5.02346	43.7743	|
				|	0.475804	366.997	0.0303424	00:59		|	0.450891	0.0169374			|	0.250105	0.0575313	5.79719		|										|					|					|							|
				|	0.500518	386.059	0.0444419	01:01		|	0.475804	0.0303424			|	0.300207	0.0583684	7.34977		|										|					|					|							|
				|	0.525626	405.426	0.0454396	01:03		|	0.500518	0.0444419			|	0.325517	0.0444398	10.86		|										|	Relative Pressure (P/Po)	Statistical Thickness (Å)	Quantity Adsorbed (cm³/g STP)	Fitted	|
Pore Volume				|	0.550856	424.886	0.0271783	01:05		|	0.525626	0.0454396			|					|										|	0.0492228	3.22894	0.0691255		|
				|	0.57581	444.134	0.0418691	01:08		|	0.550856	0.0271783			|					|										|	0.099912	3.67763	0.0639101	*	|
Single point adsorption total pore volume of pores				|	0.600754	463.373	0.0384322	01:11		|	0.57581	0.0418691			|															|	0.149805	4.03688	0.0648872	*	|
less than 4012.011 Å width at P/Po = 0.995174838:	2.411390 cm³/g			|	0.620629	478.703	0.01279	01:13		|	0.600754	0.0384322			|															|	0.199893	4.36815	0.0746352	*	|
				|	0.640981	494.401	0.00884521	01:15		|	0.620629	0.01279			|															|	0.250105	4.69053	0.0575313	*	|
t-Plot micropore volume:	0.000117 cm³/g			|	0.660577	509.516	0.00894255	01:17		|	0.640981	0.00884521			|															|	0.300207	5.01355	0.0583684		|
				|	0.680468	524.858	0.0330516	01:19		|	0.660577	0.00894255			|															|	0.325517	5.17979	0.0444398		|
BJH Adsorption cumulative volume of pores				|	0.700558	540.354	0.0503607	01:21		|	0.680468	0.0330516			|															|	0.350426	5.34657	0.0365637		|
between 10.000 Å and 3000.000 Å width:	2.411390 cm³/g			|	0.720509	555.743	0.0413764	01:23		|	0.700558	0.0503607			|															|	0.375325	5.51724	0.0232164		|
				|	0.740524	571.181	0.0262967	01:25		|	0.720509	0.0413764			|															|	0.400782	5.69671	0.0231785		|
				|	0.760464	586.56	0.0523672	01:26		|	0.740524	0.0262967			|															|	0.425666	5.87785	0.034858		|
				|	0.780754	602.211	-0.00359755	01:29		|	0.760464	0.0523672			|															|	0.450891	6.06817	0.0169374		|
Pore Size				|	0.8013	618.058	0.0597733	01:31		|	0.780754	-0.00359755			|															|	0.475804	6.26376	0.0303424		|
				|	0.811381	625.834	0.0635584	01:33		|	0.8013	0.0597733			|															|	0.500518	6.46634	0.0444419		|
Adsorption average pore width (4V/A by BET):	687698.9509 Å			|	0.821889	633.939	0.052749	01:37		|	0.811381	0.0635584			|															|	0.525626	6.6821	0.0454396		|
				|	0.830685	640.724	0.134406	01:39		|	0.821889	0.052749			|															|	0.550856	6.9104	0.0271783		|
BJH Adsorption average pore width (4V/A):	2203.473 Å			|	0.841187	648.824	0.0890859	01:42		|	0.830685	0.134406			|															|	0.57581	7.14916	0.0418691		|
				|	0.851017	656.406	0.120217	01:44		|	0.841187	0.0890859			|															|	0.600754	7.40253	0.0384322		|
				|	0.86103	664.129	0.175393	01:46		|	0.851017	0.120217			|															|	0.620629	7.61639	0.01279		|
				|	0.870683	671.575	0.210549	01:48		|	0.86103	0.175393			|															|	0.640981	7.8478	0.00884521		|
				|	0.881397	679.839	0.195855	01:51		|	0.870683	0.210549			|															|	0.660577	8.08397	0.00894255		|
				|	0.890805	687.095	0.226046	01:53		|	0.881397	0.195855			|															|	0.680468	8.3388	0.0330516		|
				|	0.901033	694.984	0.24069	01:55		|	0.890805	0.226046			|															|	0.700558	8.61368	0.0503607		|
				|	0.910713	702.45	0.293698	01:57		|	0.901033	0.24069			|															|	0.720509	8.90653	0.0413764		|
				|	0.920326	709.865	0.321057	01:59		|	0.910713	0.293698			|															|	0.740524	9.22312	0.0262967		|
				|	0.931158	718.22	0.404233	02:01		|	0.920326	0.321057			|															|	0.760464	9.56477	0.0523672		|
				|	0.94087	725.711	0.512681	02:03		|	0.931158	0.404233			|															|	0.8013	10.3656	0.0597733		|
				|	0.950677	733.276	0.714327	02:05		|	0.94087	0.512681			|															|					|
				|	0.955984	737.369	0.706298	02:07		|	0.950677	0.714327			|															|					|
				|	0.960862	741.132	0.766938	02:09		|	0.955984	0.706298			|															|					|
				|	0.966123	745.19	0.898723	02:11		|	0.960862	0.766938			|
				|	0.970663	748.691	1.05934	02:12		|	0.966123	0.898723			|
				|	0.975722	752.594	1.31937	02:15		|	0.970663	1.05934			|
				|	0.980335	756.152	2.37837	02:21		|	0.975722	1.31937			|
				|	0.990783	764.211	-28.54	02:37		|	0.980335	2.37837			|
				|	0.990187	763.751	110.643	03:20		|	0.990783	-28.54			|
				|	0.995175	767.598	1558.95	05:21		|	0.990187	110.643			|
				|						|	0.995175	1558.95			|
				|						|					|
[truncated: 37 more columns]
