# Supplementary material for: Baseline characterization data for raw rice husk
Source: Data Brief. 2019 Jul 16;25:104219. doi: 10.1016/j.dib.2019.104219 (PMC6690668; doi:10.1016/j.dib.2019.104219)
Supplement: Supplementary file 6 [file mmc6.xlsx]

## Sheet: rice husk
C:\Users\Administrator\Desktop\Documents\XPS Data\2017\Praveen Kolar\121317\121317ea.vms															C:\Users\Administrator\Desktop\Documents\XPS Data\2017\Praveen Kolar\121317\121317ea.vms															C:\Users\Administrator\Desktop\Documents\XPS Data\2017\Praveen Kolar\121317\121317ea.vms															C:\Users\Administrator\Desktop\Documents\XPS Data\2017\Praveen Kolar\121317\121317ea.vms
rice husk Survey															rice husk C 1s															rice husk O 1s															rice husk N 1s
	Characteristic Energy eV	1253.6	Acquisition Time s	0.12												Characteristic Energy eV	1253.6	Acquisition Time s	1.5												Characteristic Energy eV	1253.6	Acquisition Time s	3												Characteristic Energy eV	1253.6	Acquisition Time s	5
KE_rice husk Survey	BE_rice husk Survey	CPS_rice husk Survey	Background_rice husk Survey												KE_rice husk C 1s	BE_rice husk C 1s	CPS_rice husk C 1s	Background_rice husk C 1s												KE_rice husk O 1s	BE_rice husk O 1s	CPS_rice husk O 1s	Background_rice husk O 1s												KE_rice husk N 1s	BE_rice husk N 1s	CPS_rice husk N 1s	Background_rice husk N 1s
155.877	1097.72	13295.9	13295.9												962.776	290.824	716.98	716.98												715.739	537.861	2103.04	2103.04												848.762	404.838	1712.61	1712.61
156.377	1097.22	12621.3	12621.3												962.876	290.724	734.727	734.727												715.839	537.761	2126.2	2126.2												848.862	404.738	1718.95	1718.95
156.877	1096.72	13149.8	13149.8												962.976	290.624	750.407	750.407												715.939	537.661	2114.24	2114.24												848.962	404.638	1717.09	1717.09
157.377	1096.22	12924.7	12924.7												963.076	290.524	764.187	764.187												716.039	537.561	2108.51	2108.51												849.062	404.538	1682.63	1682.63
157.877	1095.72	11912.7	11912.7												963.176	290.424	763.873	763.873												716.139	537.461	2122.94	2122.94												849.162	404.438	1696.64	1696.64
158.377	1095.22	12334.8	12334.8												963.276	290.324	773.027	773.027												716.239	537.361	2137.02	2137.02												849.262	404.338	1692.26	1692.26
158.877	1094.72	12219.8	12219.8												963.376	290.224	779.267	779.267												716.339	537.261	2136.65	2136.65												849.362	404.238	1696.3	1696.3
159.377	1094.22	12133	12133												963.476	290.124	820.327	820.327												716.439	537.161	2095.71	2095.71												849.462	404.138	1698.84	1698.84
159.877	1093.72	12467.5	12467.5												963.576	290.024	818.233	818.233												716.539	537.061	2109.26	2109.26												849.562	404.038	1705.55	1705.55
160.377	1093.22	12468.8	12468.8												963.676	289.924	845.76	845.76												716.639	536.961	2116.09	2116.09												849.662	403.938	1691.93	1691.93
160.877	1092.72	12537	12537												963.776	289.824	892.993	892.993												716.739	536.861	2151.95	2151.95												849.762	403.838	1710.38	1710.38
161.377	1092.22	12714.4	12714.4												963.876	289.724	951.72	951.72												716.839	536.761	2136.41	2136.41												849.862	403.738	1718.82	1718.82
161.877	1091.72	12478.4	12478.4												963.976	289.624	957.513	957.513												716.939	536.661	2142.41	2142.41												849.962	403.638	1681.25	1681.25
162.377	1091.22	12325.8	12325.8												964.076	289.524	983.68	983.68												717.039	536.561	2151.78	2151.78												850.062	403.538	1692.15	1692.15
162.877	1090.72	12294.5	12294.5												964.176	289.424	1024.71	1024.71												717.139	536.461	2167.75	2167.75												850.162	403.438	1688.31	1688.31
163.377	1090.22	12034.6	12034.6												964.276	289.324	1058.03	1058.03												717.239	536.361	2172.01	2172.01												850.262	403.338	1703.8	1703.8
163.877	1089.72	12298.5	12298.5												964.376	289.224	1111.72	1111.72												717.339	536.261	2161.11	2161.11												850.362	403.238	1721.38	1721.38
164.377	1089.22	12038.3	12038.3												964.476	289.124	1149.09	1149.09												717.439	536.161	2200.06	2200.06												850.462	403.138	1743.9	1743.9
164.877	1088.72	11614.3	11614.3												964.576	289.024	1189.19	1189.19												717.539	536.061	2192.05	2192.05												850.562	403.038	1754.69	1754.69
165.377	1088.22	11712.3	11712.3												964.676	288.924	1247.05	1247.05												717.639	535.961	2216.47	2216.47												850.662	402.938	1726.58	1726.58
165.877	1087.72	11764.8	11764.8												964.776	288.824	1264.77	1264.77												717.739	535.861	2247.76	2247.76												850.762	402.838	1730.94	1730.94
166.377	1087.22	11901.1	11901.1												964.876	288.724	1265.08	1265.08												717.839	535.761	2287.26	2287.26												850.862	402.738	1726.97	1726.97
166.877	1086.72	11973	11973												964.976	288.624	1343.65	1343.65												717.939	535.661	2310.42	2310.42												850.962	402.638	1736.36	1736.36
167.377	1086.22	11682.4	11682.4												965.076	288.524	1432.59	1432.59												718.039	535.561	2372.9	2372.9												851.062	402.538	1732.8	1732.8
167.877	1085.72	11919.3	11919.3												965.176	288.424	1473.07	1473.07												718.139	535.461	2422.8	2422.8												851.162	402.438	1727.29	1727.29
168.377	1085.22	11374.7	11374.7												965.276	288.324	1507.32	1507.32												718.239	535.361	2439.97	2439.97												851.262	402.338	1775.41	1775.41
168.877	1084.72	11383.1	11383.1												965.376	288.224	1500.88	1500.88												718.339	535.261	2506.79	2506.79												851.362	402.238	1789.55	1789.55
169.377	1084.22	11305.5	11305.5												965.476	288.124	1562.65	1562.65												718.439	535.161	2599.46	2599.46												851.462	402.138	1789.16	1789.16
169.877	1083.72	11215.5	11215.5												965.576	288.024	1584.84	1584.84												718.539	535.061	2664.66	2664.66												851.562	402.038	1787.37	1787.37
170.377	1083.22	11883.3	11883.3												965.676	287.924	1604.27	1604.27												718.639	534.961	2750.86	2750.86												851.662	401.938	1777.55	1777.55
170.877	1082.72	11501.9	11501.9												965.776	287.824	1665.46	1665.46												718.739	534.861	2875.24	2875.24												851.762	401.838	1790.72	1790.72
171.377	1082.22	11583.1	11583.1												965.876	287.724	1740.59	1740.59												718.839	534.761	3029.5	3029.5												851.862	401.738	1795.22	1795.22
171.877	1081.72	11443.3	11443.3												965.976	287.624	1761.9	1761.9												718.939	534.661	3149.76	3149.76												851.962	401.638	1825.98	1825.98
172.377	1081.22	11244.9	11244.9												966.076	287.524	1832.13	1832.13												719.039	534.561	3326.53	3326.53												852.062	401.538	1837.9	1837.9
172.877	1080.72	11070.7	11070.7												966.176	287.424	1905.91	1905.91												719.139	534.461	3485.3	3485.3												852.162	401.438	1845.91	1845.91
173.377	1080.22	11016.5	11016.5												966.276	287.324	2039.43	2039.43												719.239	534.361	3649.23	3649.23												852.262	401.338	1885.69	1885.69
173.877	1079.72	10951.8	10951.8												966.376	287.224	2144.67	2144.67												719.339	534.261	3906.43	3906.43												852.362	401.238	1940.94	1940.94
174.377	1079.22	11094.7	11094.7												966.476	287.124	2271.77	2271.77												719.439	534.161	4146.9	4146.9												852.462	401.138	1950.14	1950.14
174.877	1078.72	11402.2	11402.2												966.576	287.024	2449.7	2449.7												719.539	534.061	4350.4	4350.4												852.562	401.038	1960.96	1960.96
175.377	1078.22	11188.9	11188.9												966.676	286.924	2569.11	2569.11												719.639	533.961	4533.8	4533.8												852.662	400.938	2009.22	2009.22
175.877	1077.72	11298.8	11298.8												966.776	286.824	2738.33	2738.33												719.739	533.861	4748.03	4748.03												852.762	400.838	2058.38	2058.38
176.377	1077.22	11201.1	11201.1												966.876	286.724	2908.56	2908.56												719.839	533.761	5052.03	5052.03												852.862	400.738	2052.04	2052.04
176.877	1076.72	11194.5	11194.5												966.976	286.624	3068.03	3068.03												719.939	533.661	5213.73	5213.73												852.962	400.638	2099.6	2099.6
177.377	1076.22	11117.9	11117.9												967.076	286.524	3237.89	3237.89												720.039	533.561	5391.07	5391.07												853.062	400.538	2145.5	2145.5
177.877	1075.72	10772.3	10772.3												967.176	286.424	3501.47	3501.47												720.139	533.461	5552.23	5552.23												853.162	400.438	2180.92	2180.92
178.377	1075.22	11154.8	11154.8												967.276	286.324	3822.97	3822.97												720.239	533.361	5677.67	5677.67												853.262	400.338	2153.64	2153.64
178.877	1074.72	10812.3	10812.3												967.376	286.224	4125.07	4125.07												720.339	533.261	5711.83	5711.83												853.362	400.238	2159.56	2159.56
179.377	1074.22	10459.8	10459.8												967.476	286.124	4419.45	4419.45												720.439	533.161	5792.2	5792.2												853.462	400.138	2190.56	2190.56
179.877	1073.72	10832.7	10832.7												967.576	286.024	4752.21	4752.21												720.539	533.061	5864.83	5864.83												853.562	400.038	2194.88	2194.88
180.377	1073.22	10871.8	10871.8												967.676	285.924	5195.08	5195.08												720.639	532.961	5836.5	5836.5												853.662	399.938	2188.1	2188.1
180.877	1072.72	10634.8	10634.8												967.776	285.824	5788.39	5788.39												720.739	532.861	5848.8	5848.8												853.762	399.838	2164.7	2164.7
181.377	1072.22	10510.1	10510.1												967.876	285.724	6506.1	6506.1												720.839	532.761	5783.03	5783.03												853.862	399.738	2123.84	2123.84
181.877	1071.72	10450.7	10450.7												967.976	285.624	7048	7048												720.939	532.661	5664.23	5664.23												853.962	399.638	2095.62	2095.62
182.377	1071.22	10706	10706												968.076	285.524	7586.07	7586.07												721.039	532.561	5542.13	5542.13												854.062	399.538	2036.72	2036.72
182.877	1070.72	11114.9	11114.9												968.176	285.424	8222.13	8222.13												721.139	532.461	5331.97	5331.97												854.162	399.438	2032.46	2032.46
183.377	1070.22	10675	10675												968.276	285.324	8860.47	8860.47												721.239	532.361	5209.27	5209.27												854.262	399.338	2009.52	2009.52
183.877	1069.72	10502.3	10502.3												968.376	285.224	9404.47	9404.47												721.339	532.261	5082.8	5082.8												854.362	399.238	1959.01	1959.01
184.377	1069.22	10277	10277												968.476	285.124	9915.8	9915.8												721.439	532.161	4868.1	4868.1												854.462	399.138	1932.1	1932.1
184.877	1068.72	10730.3	10730.3												968.576	285.024	10001.7	10001.7												721.539	532.061	4802.8	4802.8												854.562	399.038	1899.08	1899.08
185.377	1068.22	10118.3	10118.3												968.676	284.924	9989.67	9989.67												721.639	531.961	4631.87	4631.87												854.662	398.938	1885	1885
185.877	1067.72	10201.8	10201.8												968.776	284.824	9925.27	9925.27												721.739	531.861	4407.73	4407.73												854.762	398.838	1834.3	1834.3
186.377	1067.22	10322.7	10322.7												968.876	284.724	9675.13	9675.13												721.839	531.761	4277.03	4277.03												854.862	398.738	1824.42	1824.42
186.877	1066.72	10436.6	10436.6												968.976	284.624	9137.27	9137.27												721.939	531.661	4110.63	4110.63												854.962	398.638	1786.5	1786.5
187.377	1066.22	10121.5	10121.5												969.076	284.524	8272.13	8272.13												722.039	531.561	4000.97	4000.97												855.062	398.538	1794.14	1794.14
187.877	1065.72	10461.3	10461.3												969.176	284.424	7615.8	7615.8												722.139	531.461	3829.5	3829.5												855.162	398.438	1768.26	1768.26
188.377	1065.22	10429.8	10429.8												969.276	284.324	6754.67	6754.67												722.239	531.361	3665.07	3665.07												855.262	398.338	1754.24	1754.24
188.877	1064.72	10481.8	10481.8												969.376	284.224	5831.38	5831.38												722.339	531.261	3553.2	3553.2												855.362	398.238	1738.22	1738.22
189.377	1064.22	10431.3	10431.3												969.476	284.124	5060.95	5060.95												722.439	531.161	3388.67	3388.67												855.462	398.138	1739.18	1739.18
189.877	1063.72	9954.83	9954.83												969.576	284.024	4341.49	4341.49												722.539	531.061	3277.43	3277.43												855.562	398.038	1741.51	1741.51
190.377	1063.22	10057.1	10057.1												969.676	283.924	3747.37	3747.37												722.639	530.961	3146.56	3146.56												855.662	397.938	1732.02	1732.02
190.877	1062.72	10302.8	10302.8												969.776	283.824	3199.41	3199.41												722.739	530.861	2999.62	2999.62												855.762	397.838	1731.12	1731.12
191.377	1062.22	9891.67	9891.67												969.876	283.724	2725.97	2725.97												722.839	530.761	2883.71	2883.71												855.862	397.738	1723.2	1723.2
191.877	1061.72	10539.3	10539.3												969.976	283.624	2331.48	2331.48												722.939	530.661	2781.65	2781.65												855.962	397.638	1719.09	1719.09
192.377	1061.22	9855.33	9855.33												970.076	283.524	2023.79	2023.79												723.039	530.561	2680.81	2680.81												856.062	397.538	1703.72	1703.72
192.877	1060.72	10059.4	10059.4												970.176	283.424	1803.6	1803.6												723.139	530.461	2590.9	2590.9												856.162	397.438	1713.13	1713.13
193.377	1060.22	10079.9	10079.9												970.276	283.324	1620.93	1620.93												723.239	530.361	2510.5	2510.5												856.262	397.338	1698.8	1698.8
193.877	1059.72	9869.33	9869.33												970.376	283.224	1429.63	1429.63												723.339	530.261	2467.41	2467.41												856.362	397.238	1704.03	1704.03
194.377	1059.22	9818.58	9818.58												970.476	283.124	1290.1	1290.1												723.439	530.161	2427.11	2427.11												856.462	397.138	1718.13	1718.13
194.877	1058.72	9942.5	9942.5												970.576	283.024	1189.81	1189.81												723.539	530.061	2320.67	2320.67												856.562	397.038	1704.6	1704.6
195.377	1058.22	9714.92	9714.92												970.676	282.924	1066.73	1066.73												723.639	529.961	2284.17	2284.17												856.662	396.938	1685.46	1685.46
195.877	1057.72	9941.75	9941.75												970.776	282.824	1002.5	1002.5												723.739	529.861	2278.32	2278.32												856.762	396.838	1708.18	1708.18
196.377	1057.22	10062.7	10062.7												970.876	282.724	930.147	930.147												723.839	529.761	2253.02	2253.02
196.877	1056.72	9780.92	9780.92												970.976	282.624	893.06	893.06												723.939	529.661	2197.16	2197.16
197.377	1056.22	9973	9973												971.076	282.524	861.153	861.153												724.039	529.561	2199.23	2199.23
197.877	1055.72	9524.33	9524.33												971.176	282.424	814.607	814.607												724.139	529.461	2168.05	2168.05
198.377	1055.22	9384.25	9384.25												971.276	282.324	751.24	751.24												724.239	529.361	2166.56	2166.56
198.877	1054.72	9366.83	9366.83												971.376	282.224	745.687	745.687												724.339	529.261	2132.94	2132.94
199.377	1054.22	9490.42	9490.42												971.476	282.124	727.807	727.807												724.439	529.161	2098.09	2098.09
199.877	1053.72	9679.25	9679.25												971.576	282.024	688.587	688.587												724.539	529.061	2074.07	2074.07
200.377	1053.22	10145.8	10145.8												971.676	281.924	698.033	698.033												724.639	528.961	2052.79	2052.79
200.877	1052.72	9741.25	9741.25												971.776	281.824	695.913	695.913												724.739	528.861	2107.2	2107.2
201.377	1052.22	9593	9593												971.876	281.724	665.975	665.975												724.839	528.761	2105.54	2105.54
201.877	1051.72	9831.33	9831.33												971.976	281.624	653.297	653.297												724.939	528.661	2105.92	2105.92
202.377	1051.22	9937.25	9937.25												972.076	281.524	653.603	653.603												725.039	528.561	2094.8	2094.8
202.877	1050.72	9768.42	9768.42												972.176	281.424	646.247	646.247												725.139	528.461	2077.39	2077.39
203.377	1050.22	9325.83	9325.83												972.276	281.324	641.019	641.019												725.239	528.361	2056.57	2056.57
203.877	1049.72	9228.08	9228.08												972.376	281.224	634.987	634.987												725.339	528.261	2030.74	2030.74
204.377	1049.22	9361.75	9361.75												972.476	281.124	628.654	628.654												725.439	528.161	2047.45	2047.45
204.877	1048.72	9869.25	9869.25												972.576	281.024	643.491	643.491												725.539	528.061	2025.34	2025.34
205.377	1048.22	9741.25	9741.25												972.676	280.924	635.811	635.811												725.639	527.961	2054.85	2054.85
205.877	1047.72	9813.83	9813.83												972.776	280.824	630.759	630.759												725.739	527.861	2061.12	2061.12
206.377	1047.22	9540.5	9540.5
206.877	1046.72	9529.75	9529.75
207.377	1046.22	9810.17	9810.17
207.877	1045.72	9576.5	9576.5
208.377	1045.22	9463.33	9463.33
208.877	1044.72	9496	9496
209.377	1044.22	9741.42	9741.42
209.877	1043.72	9181.5	9181.5
210.377	1043.22	9174.5	9174.5
210.877	1042.72	9174.92	9174.92
211.377	1042.22	9130.5	9130.5
211.877	1041.72	8892.83	8892.83
212.377	1041.22	8954.92	8954.92
212.877	1040.72	9163.92	9163.92
213.377	1040.22	9425	9425
213.877	1039.72	9544.33	9544.33
214.377	1039.22	9584.58	9584.58
214.877	1038.72	9577.67	9577.67
215.377	1038.22	9568.75	9568.75
215.877	1037.72	9387.33	9387.33
216.377	1037.22	9162.33	9162.33
216.877	1036.72	9392	9392
217.377	1036.22	8793.5	8793.5
217.877	1035.72	9288.75	9288.75
218.377	1035.22	9095.67	9095.67
218.877	1034.72	9262.33	9262.33
219.377	1034.22	9388	9388
219.877	1033.72	9404	9404
220.377	1033.22	8906.17	8906.17
220.877	1032.72	9393.67	9393.67
221.377	1032.22	9487.92	9487.92
221.877	1031.72	9069.83	9069.83
222.377	1031.22	9236.42	9236.42
222.877	1030.72	9202.92	9202.92
223.377	1030.22	9015.25	9015.25
223.877	1029.72	9355	9355
224.377	1029.22	9076.75	9076.75
224.877	1028.72	9102.33	9102.33
225.377	1028.22	9039.42	9039.42
225.877	1027.72	9008.25	9008.25
226.377	1027.22	9227.25	9227.25
226.877	1026.72	9164.75	9164.75
227.377	1026.22	9114.25	9114.25
227.877	1025.72	8972.25	8972.25
228.377	1025.22	8980.25	8980.25
228.877	1024.72	9067.67	9067.67
229.377	1024.22	8708.58	8708.58
229.877	1023.72	9054.08	9054.08
230.377	1023.22	8521.25	8521.25
230.877	1022.72	8732.5	8732.5
231.377	1022.22	9072.25	9072.25
231.877	1021.72	9613.92	9613.92
232.377	1021.22	9455.67	9455.67
232.877	1020.72	8995.75	8995.75
233.377	1020.22	8906.75	8906.75
233.877	1019.72	8948.17	8948.17
234.377	1019.22	8875.08	8875.08
234.877	1018.72	9487	9487
235.377	1018.22	9113.25	9113.25
235.877	1017.72	8745.08	8745.08
236.377	1017.22	8951.42	8951.42
236.877	1016.72	9101.5	9101.5
237.377	1016.22	9206.42	9206.42
237.877	1015.72	9240.25	9240.25
238.377	1015.22	9112.17	9112.17
238.877	1014.72	9162.75	9162.75
239.377	1014.22	8975.5	8975.5
239.877	1013.72	9075.17	9075.17
240.377	1013.22	9171.17	9171.17
240.877	1012.72	9263.33	9263.33
241.377	1012.22	9065.08	9065.08
241.877	1011.72	8959.25	8959.25
242.377	1011.22	8966.75	8966.75
242.877	1010.72	8998.83	8998.83
243.377	1010.22	8573.83	8573.83
243.877	1009.72	8985	8985
244.377	1009.22	9066.67	9066.67
244.877	1008.72	9088.92	9088.92
245.377	1008.22	8869.5	8869.5
245.877	1007.72	8590.92	8590.92
246.377	1007.22	8938.17	8938.17
246.877	1006.72	8645.17	8645.17
247.377	1006.22	8913	8913
247.877	1005.72	8978.5	8978.5
248.377	1005.22	8838.5	8838.5
248.877	1004.72	8753.17	8753.17
249.377	1004.22	8686.42	8686.42
249.877	1003.72	8824.5	8824.5
250.377	1003.22	8509.5	8509.5
250.877	1002.72	8526.58	8526.58
251.377	1002.22	8846.33	8846.33
251.877	1001.72	8714.5	8714.5
252.377	1001.22	8911.92	8911.92
252.877	1000.72	9108.5	9108.5
253.377	1000.22	9054.67	9054.67
253.877	999.723	8839.33	8839.33
254.377	999.223	8899.25	8899.25
254.877	998.723	9004.83	9004.83
255.377	998.223	8958.92	8958.92
255.877	997.723	9142.5	9142.5
256.377	997.223	9385.08	9385.08
256.877	996.723	9485	9485
257.377	996.223	9218.17	9218.17
257.877	995.723	9328.42	9328.42
258.377	995.223	9531.67	9531.67
258.877	994.723	9313.17	9313.17
259.377	994.223	9102.42	9102.42
259.877	993.723	9282.42	9282.42
260.377	993.223	9183.17	9183.17
260.877	992.723	8791.17	8791.17
261.377	992.223	8801.83	8801.83
261.877	991.723	8846.25	8846.25
262.377	991.223	9364.75	9364.75
262.877	990.723	9618.58	9618.58
263.377	990.223	9569.58	9569.58
263.877	989.723	8860.58	8860.58
264.377	989.223	9037.42	9037.42
264.877	988.723	9294.92	9294.92
265.377	988.223	8738.42	8738.42
265.877	987.723	8616.5	8616.5
266.377	987.223	8087.88	8087.88
266.877	986.723	8252.68	8252.68
267.377	986.223	8254.28	8254.28
267.877	985.723	8134.68	8134.68
268.377	985.223	8010.5	8010.5
268.877	984.723	7852.65	7852.65
269.377	984.223	7870.94	7870.94
269.877	983.723	7310.63	7310.63
270.377	983.223	7445.42	7445.42
270.877	982.723	7624.23	7624.23
271.377	982.223	7170.97	7170.97
271.877	981.723	7164.11	7164.11
272.377	981.223	7253.72	7253.72
272.877	980.723	6762.99	6762.99
273.377	980.223	6701.38	6701.38
273.877	979.723	6880.74	6880.74
274.377	979.223	6773.85	6773.85
274.877	978.723	6490.69	6490.69
275.377	978.223	6402.33	6402.33
275.877	977.723	6377.48	6377.48
276.377	977.223	6278.08	6278.08
276.877	976.723	6541.19	6541.19
277.377	976.223	6366.18	6366.18
277.877	975.723	6131.21	6131.21
278.377	975.223	6013.98	6013.98
278.877	974.723	6112.6	6112.6
279.377	974.223	6394.08	6394.08
279.877	973.723	6194.36	6194.36
280.377	973.223	6336.14	6336.14
280.877	972.723	6092.93	6092.93
281.377	972.223	6376.82	6376.82
281.877	971.723	6206.15	6206.15
282.377	971.223	6379.15	6379.15
282.877	970.723	6273.44	6273.44
283.377	970.223	6074.09	6074.09
283.877	969.723	6109.28	6109.28
284.377	969.223	6030.35	6030.35
284.877	968.723	6304.36	6304.36
285.377	968.223	6171.04	6171.04
285.877	967.723	6042.24	6042.24
286.377	967.223	6131.43	6131.43
286.877	966.723	6364.06	6364.06
287.377	966.223	6491.86	6491.86
287.877	965.723	6486.54	6486.54
288.377	965.223	6405.26	6405.26
288.877	964.723	6553.29	6553.29
289.377	964.223	6293.46	6293.46
289.877	963.723	5894.47	5894.47
290.377	963.223	6166.46	6166.46
290.877	962.723	6129.91	6129.91
291.377	962.223	6179.13	6179.13
291.877	961.723	6590.62	6590.62
292.377	961.223	6576.2	6576.2
292.877	960.723	6083.78	6083.78
293.377	960.223	6294.68	6294.68
293.877	959.723	6369.17	6369.17
294.377	959.223	6298.32	6298.32
294.877	958.723	5964.33	5964.33
295.377	958.223	5952.42	5952.42
295.877	957.723	6111.34	6111.34
296.377	957.223	5942.52	5942.52
296.877	956.723	6341.13	6341.13
297.377	956.223	5867.92	5867.92
297.877	955.723	6350.17	6350.17
298.377	955.223	6315.01	6315.01
298.877	954.723	6100.34	6100.34
299.377	954.223	5831.79	5831.79
299.877	953.723	6019.75	6019.75
300.377	953.223	6312.75	6312.75
300.877	952.723	6292.15	6292.15
301.377	952.223	6484.37	6484.37
301.877	951.723	6336.95	6336.95
302.377	951.223	6268.04	6268.04
302.877	950.723	6119.3	6119.3
303.377	950.223	5690.28	5690.28
303.877	949.723	5983.95	5983.95
304.377	949.223	5848.55	5848.55
304.877	948.723	6080.53	6080.53
305.377	948.223	6496.74	6496.74
305.877	947.723	5933.01	5933.01
306.377	947.223	5929.93	5929.93
306.877	946.723	5933.06	5933.06
307.377	946.223	6222.29	6222.29
307.877	945.723	6082.62	6082.62
308.377	945.223	6070.01	6070.01
308.877	944.723	6008.13	6008.13
309.377	944.223	5712.02	5712.02
309.877	943.723	6119.07	6119.07
310.377	943.223	6386.58	6386.58
310.877	942.723	6058.83	6058.83
311.377	942.223	5954.99	5954.99
311.877	941.723	6477.34	6477.34
312.377	941.223	6383.17	6383.17
312.877	940.723	5879.81	5879.81
313.377	940.223	6050.12	6050.12
313.877	939.723	5891.64	5891.64
314.377	939.223	6061.8	6061.8
314.877	938.723	5946.58	5946.58
315.377	938.223	5755.81	5755.81
315.877	937.723	5932.75	5932.75
316.377	937.223	6050.73	6050.73
316.877	936.723	5722.93	5722.93
317.377	936.223	5609.89	5609.89
317.877	935.723	5802.04	5802.04
318.377	935.223	6183.61	6183.61
318.877	934.723	6086.83	6086.83
319.377	934.223	6068.16	6068.16
319.877	933.723	5964.15	5964.15
320.377	933.223	5995.58	5995.58
320.877	932.723	6107.34	6107.34
321.377	932.223	5756.83	5756.83
321.877	931.723	6067.72	6067.72
322.377	931.223	6144.91	6144.91
322.877	930.723	6082.33	6082.33
323.377	930.223	5446.26	5446.26
323.877	929.723	6011.27	6011.27
324.377	929.223	5753.06	5753.06
324.877	928.723	5918.14	5918.14
325.377	928.223	6055.52	6055.52
325.877	927.723	6023.03	6023.03
326.377	927.223	6058.54	6058.54
326.877	926.723	5670.46	5670.46
327.377	926.223	5918.76	5918.76
327.877	925.723	6103.92	6103.92
328.377	925.223	6090.39	6090.39
328.877	924.723	6174.5	6174.5
329.377	924.223	5981.02	5981.02
329.877	923.723	5799.93	5799.93
330.377	923.223	6151.6	6151.6
330.877	922.723	5724.05	5724.05
331.377	922.223	5801.44	5801.44
331.877	921.723	5878.37	5878.37
332.377	921.223	5915.03	5915.03
332.877	920.723	5636.35	5636.35
333.377	920.223	5620.93	5620.93
333.877	919.723	5795.8	5795.8
334.377	919.223	5443.74	5443.74
334.877	918.723	5702.03	5702.03
335.377	918.223	5884.85	5884.85
335.877	917.723	5920.01	5920.01
336.377	917.223	5974.5	5974.5
336.877	916.723	6038.19	6038.19
337.377	916.223	5889.02	5889.02
337.877	915.723	5888.38	5888.38
338.377	915.223	5908.82	5908.82
338.877	914.723	5749.23	5749.23
339.377	914.223	6123.36	6123.36
339.877	913.723	5799.97	5799.97
340.377	913.223	6109.03	6109.03
340.877	912.723	5988.38	5988.38
341.377	912.223	5934.49	5934.49
341.877	911.723	5839.17	5839.17
342.377	911.223	5900.28	5900.28
342.877	910.723	5816.25	5816.25
343.377	910.223	5643.86	5643.86
343.877	909.723	5762.13	5762.13
344.377	909.223	5800.76	5800.76
344.877	908.723	5430.91	5430.91
345.377	908.223	6110.06	6110.06
345.877	907.723	5610.9	5610.9
346.377	907.223	5525.37	5525.37
346.877	906.723	5974.48	5974.48
347.377	906.223	5958.79	5958.79
347.877	905.723	5593.73	5593.73
348.377	905.223	5640.43	5640.43
348.877	904.723	5777.12	5777.12
349.377	904.223	5711.07	5711.07
349.877	903.723	6069.93	6069.93
350.377	903.223	5798.99	5798.99
350.877	902.723	5756.53	5756.53
351.377	902.223	5632.93	5632.93
351.877	901.723	5868.68	5868.68
352.377	901.223	6024.3	6024.3
352.877	900.723	5759.02	5759.02
353.377	900.223	5797.53	5797.53
353.877	899.723	6029.14	6029.14
354.377	899.223	6204.99	6204.99
354.877	898.723	5949.3	5949.3
355.377	898.223	5573.03	5573.03
355.877	897.723	5631.58	5631.58
356.377	897.223	5687.51	5687.51
356.877	896.723	5772.55	5772.55
357.377	896.223	5621.35	5621.35
357.877	895.723	5776.81	5776.81
358.377	895.223	5716.84	5716.84
358.877	894.723	5822	5822
359.377	894.223	6137.46	6137.46
359.877	893.723	5719.38	5719.38
360.377	893.223	5673.57	5673.57
360.877	892.723	5714.82	5714.82
361.377	892.223	5531.11	5531.11
361.877	891.723	5870.72	5870.72
362.377	891.223	5989.91	5989.91
362.877	890.723	5909.45	5909.45
363.377	890.223	5652.46	5652.46
363.877	889.723	5873.22	5873.22
364.377	889.223	6077.64	6077.64
364.877	888.723	5587.62	5587.62
365.377	888.223	6025.15	6025.15
365.877	887.723	5772.55	5772.55
366.377	887.223	5762.47	5762.47
366.877	886.723	5543.89	5543.89
367.377	886.223	5561.56	5561.56
367.877	885.723	6099.9	6099.9
368.377	885.223	5995.52	5995.52
368.877	884.723	5634.87	5634.87
369.377	884.223	5912.82	5912.82
369.877	883.723	5718.19	5718.19
370.377	883.223	5798.6	5798.6
370.877	882.723	5676.57	5676.57
371.377	882.223	5767.93	5767.93
371.877	881.723	5565.43	5565.43
372.377	881.223	5552.13	5552.13
372.877	880.723	6144.72	6144.72
373.377	880.223	5881.38	5881.38
373.877	879.723	5832.09	5832.09
374.377	879.223	5600.83	5600.83
374.877	878.723	5773.32	5773.32
375.377	878.223	6056.78	6056.78
375.877	877.723	5659.54	5659.54
376.377	877.223	5379.73	5379.73
376.877	876.723	5675.23	5675.23
377.377	876.223	5572.07	5572.07
377.877	875.723	5952.08	5952.08
378.377	875.223	6008.21	6008.21
378.877	874.723	5906.11	5906.11
379.377	874.223	5974.5	5974.5
379.877	873.723	5832.81	5832.81
380.377	873.223	6068.48	6068.48
380.877	872.723	6001.32	6001.32
381.377	872.223	6044.73	6044.73
381.877	871.723	5840.98	5840.98
382.377	871.223	5900.68	5900.68
382.877	870.723	5577.34	5577.34
383.377	870.223	5680.65	5680.65
383.877	869.723	5908.88	5908.88
384.377	869.223	5719.03	5719.03
384.877	868.723	5978.98	5978.98
385.377	868.223	5739.16	5739.16
385.877	867.723	5717.52	5717.52
386.377	867.223	5533.8	5533.8
386.877	866.723	5598.52	5598.52
387.377	866.223	5285.82	5285.82
387.877	865.723	5734.76	5734.76
388.377	865.223	6061.6	6061.6
388.877	864.723	5791.97	5791.97
389.377	864.223	5550.03	5550.03
389.877	863.723	5703.24	5703.24
390.377	863.223	5682.14	5682.14
390.877	862.723	5618.73	5618.73
391.377	862.223	5182.41	5182.41
391.877	861.723	5488.02	5488.02
392.377	861.223	5492.34	5492.34
392.877	860.723	5664.75	5664.75
393.377	860.223	5633.13	5633.13
393.877	859.723	5852.28	5852.28
394.377	859.223	5703.65	5703.65
394.877	858.723	5506.68	5506.68
395.377	858.223	5649.96	5649.96
395.877	857.723	5600.03	5600.03
396.377	857.223	5486.48	5486.48
396.877	856.723	5611.12	5611.12
397.377	856.223	5802.16	5802.16
397.877	855.723	5745.22	5745.22
398.377	855.223	5495.38	5495.38
398.877	854.723	5926.35	5926.35
399.377	854.223	5672.9	5672.9
399.877	853.723	5676.61	5676.61
400.377	853.223	5915.41	5915.41
400.877	852.723	5706.75	5706.75
401.377	852.223	5739.85	5739.85
401.877	851.723	5866.95	5866.95
402.377	851.223	6107.35	6107.35
402.877	850.723	5737.11	5737.11
403.377	850.223	5437.48	5437.48
403.877	849.723	5296.32	5296.32
404.377	849.223	5608.93	5608.93
404.877	848.723	5613.04	5613.04
405.377	848.223	5589.78	5589.78
405.877	847.723	5764.12	5764.12
406.377	847.223	5549.35	5549.35
406.877	846.723	5729.16	5729.16
407.377	846.223	5779.29	5779.29
407.877	845.723	6016.63	6016.63
408.377	845.223	5829.57	5829.57
408.877	844.723	5444.58	5444.58
409.377	844.223	5787.85	5787.85
409.877	843.723	5708.94	5708.94
410.377	843.223	5538	5538
410.877	842.723	5916.21	5916.21
411.377	842.223	5741.4	5741.4
411.877	841.723	5540.64	5540.64
412.377	841.223	5908.28	5908.28
412.877	840.723	5641.37	5641.37
413.377	840.223	5682.06	5682.06
413.877	839.723	5574.22	5574.22
414.377	839.223	5642.44	5642.44
414.877	838.723	5702.48	5702.48
415.377	838.223	5628.32	5628.32
415.877	837.723	5753.85	5753.85
416.377	837.223	5461.07	5461.07
416.877	836.723	5653.29	5653.29
417.377	836.223	5773.83	5773.83
417.877	835.723	5845.94	5845.94
418.377	835.223	5434.09	5434.09
418.877	834.723	5566.03	5566.03
419.377	834.223	5568.96	5568.96
419.877	833.723	5526.54	5526.54
420.377	833.223	5761.05	5761.05
420.877	832.723	5874.36	5874.36
421.377	832.223	5806.3	5806.3
421.877	831.723	5652.94	5652.94
422.377	831.223	5721.36	5721.36
422.877	830.723	6086.17	6086.17
423.377	830.223	6018.63	6018.63
423.877	829.723	5827.4	5827.4
424.377	829.223	5993.27	5993.27
424.877	828.723	5905.78	5905.78
425.377	828.223	5679.66	5679.66
425.877	827.723	5969.5	5969.5
426.377	827.223	5761.99	5761.99
426.877	826.723	5871.36	5871.36
427.377	826.223	5684.57	5684.57
427.877	825.723	5722.81	5722.81
428.377	825.223	5533.35	5533.35
428.877	824.723	5583.54	5583.54
429.377	824.223	5985.33	5985.33
429.877	823.723	6017.95	6017.95
430.377	823.223	5870.78	5870.78
430.877	822.723	5951.41	5951.41
431.377	822.223	5967.72	5967.72
431.877	821.723	5861.44	5861.44
432.377	821.223	5831.11	5831.11
432.877	820.723	5679.21	5679.21
433.377	820.223	6075.17	6075.17
433.877	819.723	5497.15	5497.15
434.377	819.223	5305.2	5305.2
434.877	818.723	5785.22	5785.22
435.377	818.223	5844.21	5844.21
435.877	817.723	5839.19	5839.19
436.377	817.223	5747.88	5747.88
436.877	816.723	5610.83	5610.83
437.377	816.223	6050.77	6050.77
437.877	815.723	5824.02	5824.02
438.377	815.223	5952.18	5952.18
438.877	814.723	5872.68	5872.68
439.377	814.223	5952.18	5952.18
439.877	813.723	6014.83	6014.83
440.377	813.223	5868.08	5868.08
440.877	812.723	5675.22	5675.22
441.377	812.223	5638.82	5638.82
441.877	811.723	5710.07	5710.07
442.377	811.223	5926.88	5926.88
442.877	810.723	5870.32	5870.32
443.377	810.223	5781.78	5781.78
443.877	809.723	5523.31	5523.31
444.377	809.223	5414.87	5414.87
444.877	808.723	5449.84	5449.84
445.377	808.223	5985.73	5985.73
445.877	807.723	6162.76	6162.76
446.377	807.223	6028.4	6028.4
446.877	806.723	5743.53	5743.53
447.377	806.223	5704.05	5704.05
447.877	805.723	5855.48	5855.48
448.377	805.223	6007.28	6007.28
448.877	804.723	5811.06	5811.06
449.377	804.223	5861.99	5861.99
449.877	803.723	5797.28	5797.28
450.377	803.223	5580.56	5580.56
450.877	802.723	6075.79	6075.79
451.377	802.223	6086.17	6086.17
451.877	801.723	5805.7	5805.7
452.377	801.223	5610.03	5610.03
452.877	800.723	5812.31	5812.31
453.377	800.223	6218.17	6218.17
453.877	799.723	5922.72	5922.72
454.377	799.223	5773.63	5773.63
454.877	798.723	6037.38	6037.38
455.377	798.223	5872.89	5872.89
455.877	797.723	5907.17	5907.17
456.377	797.223	6196.81	6196.81
456.877	796.723	5638.85	5638.85
457.377	796.223	6062.55	6062.55
457.877	795.723	5884.75	5884.75
458.377	795.223	6002.5	6002.5
458.877	794.723	6180.31	6180.31
459.377	794.223	6037.98	6037.98
459.877	793.723	6044.02	6044.02
460.377	793.223	5760.82	5760.82
460.877	792.723	5714.49	5714.49
461.377	792.223	5992.98	5992.98
461.877	791.723	5911.11	5911.11
462.377	791.223	5640.82	5640.82
462.877	790.723	5830.98	5830.98
463.377	790.223	5960.13	5960.13
463.877	789.723	5878.98	5878.98
464.377	789.223	5754.38	5754.38
464.877	788.723	5946.11	5946.11
465.377	788.223	5981.45	5981.45
465.877	787.723	5851.54	5851.54
466.377	787.223	6066.38	6066.38
466.877	786.723	5844.03	5844.03
467.377	786.223	5611.18	5611.18
467.877	785.723	6091.29	6091.29
468.377	785.223	5870.03	5870.03
468.877	784.723	5918.82	5918.82
469.377	784.223	5683.22	5683.22
469.877	783.723	6138.97	6138.97
470.377	783.223	6213.89	6213.89
470.877	782.723	6300.13	6300.13
471.377	782.223	5769.98	5769.98
471.877	781.723	5697.48	5697.48
472.377	781.223	5657	5657
472.877	780.723	5709.97	5709.97
473.377	780.223	5792.71	5792.71
473.877	779.723	5805.47	5805.47
474.377	779.223	6185.89	6185.89
474.877	778.723	6136.23	6136.23
475.377	778.223	5945.93	5945.93
475.877	777.723	6132.79	6132.79
476.377	777.223	6141.12	6141.12
476.877	776.723	5599.63	5599.63
477.377	776.223	5802.36	5802.36
477.877	775.723	5694.32	5694.32
478.377	775.223	5723.02	5723.02
478.877	774.723	6126.13	6126.13
479.377	774.223	6343.23	6343.23
479.877	773.723	6002.64	6002.64
480.377	773.223	5889.65	5889.65
480.877	772.723	5714.19	5714.19
481.377	772.223	5836.98	5836.98
481.877	771.723	5816.32	5816.32
482.377	771.223	5907.19	5907.19
482.877	770.723	5664.31	5664.31
483.377	770.223	5609.28	5609.28
483.877	769.723	6006.53	6006.53
484.377	769.223	5768.12	5768.12
484.877	768.723	5659.99	5659.99
485.377	768.223	5957.75	5957.75
485.877	767.723	5966.81	5966.81
486.377	767.223	5885.53	5885.53
486.877	766.723	6138.51	6138.51
487.377	766.223	5870.05	5870.05
487.877	765.723	5583.63	5583.63
488.377	765.223	5605.56	5605.56
488.877	764.723	5880.13	5880.13
489.377	764.223	5856.89	5856.89
489.877	763.723	5696.49	5696.49
490.377	763.223	6026.65	6026.65
490.877	762.723	6048.58	6048.58
491.377	762.223	5991.66	5991.66
491.877	761.723	5763.19	5763.19
492.377	761.223	5809.81	5809.81
492.877	760.723	5704.36	5704.36
493.377	760.223	5739.12	5739.12
493.877	759.723	5698.15	5698.15
494.377	759.223	5851.01	5851.01
494.877	758.723	5525.6	5525.6
495.377	758.223	5556.61	5556.61
495.877	757.723	5794.37	5794.37
496.377	757.223	5605.55	5605.55
496.877	756.723	5657.91	5657.91
497.377	756.223	5253.92	5253.92
497.877	755.723	5178.56	5178.56
498.377	755.223	5471.13	5471.13
498.877	754.723	5517.47	5517.47
499.377	754.223	5480.94	5480.94
499.877	753.723	5357.8	5357.8
500.377	753.223	5321.68	5321.68
500.877	752.723	5523.56	5523.56
501.377	752.223	5554.08	5554.08
501.877	751.723	5408.13	5408.13
502.377	751.223	5459.72	5459.72
502.877	750.723	5204.02	5204.02
503.377	750.223	5725.48	5725.48
503.877	749.723	5594.75	5594.75
504.377	749.223	5505.39	5505.39
504.877	748.723	5587.21	5587.21
505.377	748.223	5648.67	5648.67
505.877	747.723	5827.45	5827.45
506.377	747.223	5885.25	5885.25
506.877	746.723	5744.24	5744.24
507.377	746.223	5724.93	5724.93
507.877	745.723	5887.07	5887.07
508.377	745.223	5857.99	5857.99
508.877	744.723	6272.77	6272.77
509.377	744.223	6250.05	6250.05
509.877	743.723	5755.77	5755.77
510.377	743.223	6170.46	6170.46
510.877	742.723	5915.81	5915.81
511.377	742.223	5840.79	5840.79
511.877	741.723	5781.32	5781.32
512.377	741.223	5744.38	5744.38
512.877	740.723	5948.92	5948.92
513.377	740.223	5555.65	5555.65
513.877	739.723	5674.75	5674.75
514.377	739.223	5794.72	5794.72
514.877	738.723	5749.28	5749.28
515.377	738.223	5636.39	5636.39
515.877	737.723	5388.17	5388.17
516.377	737.223	5447.13	5447.13
516.877	736.723	5299.75	5299.75
517.377	736.223	4977.11	4977.11
517.877	735.723	4662.37	4662.37
518.377	735.223	4562.95	4562.95
518.877	734.723	4834.07	4834.07
519.377	734.223	4784.67	4784.67
519.877	733.723	5018.93	5018.93
520.377	733.223	4506.98	4506.98
520.877	732.723	4967.22	4967.22
521.377	732.223	4793.03	4793.03
521.877	731.723	4662.67	4662.67
522.377	731.223	4442.56	4442.56
522.877	730.723	4545.91	4545.91
523.377	730.223	4532.79	4532.79
523.877	729.723	4392.82	4392.82
524.377	729.223	4409.52	4409.52
524.877	728.723	4322.85	4322.85
525.377	728.223	4493.25	4493.25
525.877	727.723	4702.18	4702.18
526.377	727.223	4439.14	4439.14
526.877	726.723	4660.38	4660.38
527.377	726.223	4504.28	4504.28
527.877	725.723	4439.2	4439.2
528.377	725.223	4474.03	4474.03
528.877	724.723	4488.7	4488.7
529.377	724.223	4340.41	4340.41
529.877	723.723	4474.76	4474.76
530.377	723.223	4430.83	4430.83
530.877	722.723	4412.76	4412.76
531.377	722.223	4517.15	4517.15
531.877	721.723	4442.28	4442.28
532.377	721.223	4352.19	4352.19
532.877	720.723	4403.42	4403.42
533.377	720.223	4445.63	4445.63
533.877	719.723	4337.35	4337.35
534.377	719.223	4308.93	4308.93
534.877	718.723	4627.13	4627.13
535.377	718.223	4572.97	4572.97
535.877	717.723	4519.09	4519.09
536.377	717.223	4672.19	4672.19
536.877	716.723	4514.02	4514.02
537.377	716.223	4630.59	4630.59
537.877	715.723	4608.41	4608.41
538.377	715.223	4652.8	4652.8
538.877	714.723	4780.62	4780.62
539.377	714.223	4506.53	4506.53
539.877	713.723	4371.38	4371.38
540.377	713.223	4504.3	4504.3
540.877	712.723	4265.75	4265.75
541.377	712.223	4368.11	4368.11
541.877	711.723	4350.93	4350.93
542.377	711.223	4346.05	4346.05
542.877	710.723	4474.21	4474.21
543.377	710.223	4216.65	4216.65
543.877	709.723	4379.99	4379.99
544.377	709.223	4685.64	4685.64
544.877	708.723	4408.8	4408.8
545.377	708.223	4452.18	4452.18
545.877	707.723	4494.76	4494.76
546.377	707.223	4586.87	4586.87
546.877	706.723	4656.41	4656.41
547.377	706.223	4259.53	4259.53
547.877	705.723	4413.78	4413.78
548.377	705.223	4534.91	4534.91
548.877	704.723	4208.55	4208.55
549.377	704.223	4509.47	4509.47
549.877	703.723	4221.94	4221.94
550.377	703.223	4225.38	4225.38
550.877	702.723	4329.79	4329.79
551.377	702.223	4284.61	4284.61
551.877	701.723	4375.58	4375.58
552.377	701.223	4360.79	4360.79
552.877	700.723	4061.39	4061.39
553.377	700.223	4320.25	4320.25
553.877	699.723	4468.72	4468.72
554.377	699.223	4219.05	4219.05
554.877	698.723	4392.34	4392.34
555.377	698.223	4445.08	4445.08
555.877	697.723	4518.01	4518.01
556.377	697.223	4425.49	4425.49
556.877	696.723	4316.62	4316.62
557.377	696.223	4255.9	4255.9
557.877	695.723	4399.77	4399.77
558.377	695.223	4337.77	4337.77
558.877	694.723	4364.9	4364.9
559.377	694.223	4271.69	4271.69
559.877	693.723	4126.3	4126.3
560.377	693.223	4177.48	4177.48
560.877	692.723	4106.59	4106.59
561.377	692.223	4259.94	4259.94
561.877	691.723	4559.35	4559.35
562.377	691.223	4320.72	4320.72
562.877	690.723	4131.62	4131.62
563.377	690.223	4251.95	4251.95
563.877	689.723	4293.1	4293.1
564.377	689.223	4467.32	4467.32
564.877	688.723	4344.26	4344.26
565.377	688.223	4134.12	4134.12
565.877	687.723	4261.43	4261.43
566.377	687.223	4191.98	4191.98
566.877	686.723	4481.58	4481.58
567.377	686.223	4524.18	4524.18
567.877	685.723	4343.28	4343.28
568.377	685.223	4223.99	4223.99
568.877	684.723	4199	4199
569.377	684.223	3909.82	3909.82
569.877	683.723	3970.47	3970.47
570.377	683.223	4450.48	4450.48
570.877	682.723	4134.02	4134.02
571.377	682.223	4219.96	4219.96
571.877	681.723	4169.53	4169.53
572.377	681.223	4232.6	4232.6
572.877	680.723	4263.16	4263.16
573.377	680.223	4399.29	4399.29
573.877	679.723	4085.58	4085.58
574.377	679.223	4151.49	4151.49
574.877	678.723	4206.91	4206.91
575.377	678.223	4144.18	4144.18
575.877	677.723	4406.3	4406.3
576.377	677.223	4476.75	4476.75
576.877	676.723	4261.98	4261.98
577.377	676.223	4465.82	4465.82
577.877	675.723	4460.47	4460.47
578.377	675.223	4416.52	4416.52
578.877	674.723	4413.18	4413.18
579.377	674.223	4317.08	4317.08
579.877	673.723	4247.15	4247.15
580.377	673.223	4232.54	4232.54
580.877	672.723	4389.32	4389.32
581.377	672.223	4091.47	4091.47
581.877	671.723	4410.64	4410.64
582.377	671.223	4576.03	4576.03
582.877	670.723	4474.36	4474.36
583.377	670.223	4273.46	4273.46
583.877	669.723	4018.57	4018.57
584.377	669.223	4228.55	4228.55
584.877	668.723	4534.43	4534.43
585.377	668.223	4331.2	4331.2
585.877	667.723	4249.11	4249.11
586.377	667.223	4305.32	4305.32
586.877	666.723	4290.93	4290.93
587.377	666.223	4603.77	4603.77
587.877	665.723	4578.98	4578.98
588.377	665.223	4165.21	4165.21
588.877	664.723	4162.07	4162.07
589.377	664.223	3950.6	3950.6
589.877	663.723	4307.08	4307.08
590.377	663.223	4188.17	4188.17
590.877	662.723	4139.49	4139.49
591.377	662.223	4182.36	4182.36
591.877	661.723	4061.25	4061.25
592.377	661.223	4005.86	4005.86
592.877	660.723	4000.32	4000.32
593.377	660.223	4422.27	4422.27
593.877	659.723	4436.73	4436.73
594.377	659.223	4576.96	4576.96
594.877	658.723	4604.2	4604.2
595.377	658.223	4459.11	4459.11
595.877	657.723	4140.63	4140.63
596.377	657.223	4231.75	4231.75
596.877	656.723	4308.9	4308.9
597.377	656.223	4121.91	4121.91
597.877	655.723	4436.26	4436.26
598.377	655.223	4439.79	4439.79
598.877	654.723	4459.15	4459.15
599.377	654.223	4448.13	4448.13
599.877	653.723	4240.03	4240.03
600.377	653.223	4461.63	4461.63
600.877	652.723	4372.32	4372.32
601.377	652.223	4389.11	4389.11
601.877	651.723	4277.48	4277.48
602.377	651.223	4399.37	4399.37
602.877	650.723	4247.03	4247.03
603.377	650.223	4305.13	4305.13
603.877	649.723	4524.83	4524.83
604.377	649.223	4225.1	4225.1
604.877	648.723	4268.98	4268.98
605.377	648.223	4166.32	4166.32
605.877	647.723	4211.78	4211.78
606.377	647.223	4305.44	4305.44
606.877	646.723	4237.6	4237.6
607.377	646.223	4122.64	4122.64
607.877	645.723	4171.64	4171.64
608.377	645.223	4206.02	4206.02
608.877	644.723	4097.71	4097.71
609.377	644.223	4317.26	4317.26
609.877	643.723	4403.18	4403.18
610.377	643.223	4130.07	4130.07
610.877	642.723	4006.84	4006.84
611.377	642.223	4310.11	4310.11
611.877	641.723	4269.62	4269.62
612.377	641.223	4221.98	4221.98
612.877	640.723	4159.49	4159.49
613.377	640.223	4306.97	4306.97
613.877	639.723	4241.68	4241.68
614.377	639.223	4154.93	4154.93
614.877	638.723	4449.82	4449.82
615.377	638.223	4446.92	4446.92
615.877	637.723	4410.07	4410.07
616.377	637.223	4216.75	4216.75
616.877	636.723	4274.68	4274.68
617.377	636.223	4436.66	4436.66
617.877	635.723	4232.6	4232.6
618.377	635.223	4318.66	4318.66
618.877	634.723	4272.49	4272.49
619.377	634.223	4422.56	4422.56
619.877	633.723	4233.32	4233.32
620.377	633.223	4284.64	4284.64
620.877	632.723	4352.78	4352.78
621.377	632.223	4396.7	4396.7
621.877	631.723	4168.84	4168.84
622.377	631.223	4266.54	4266.54
622.877	630.723	3989.04	3989.04
623.377	630.223	3980.2	3980.2
623.877	629.723	4407.47	4407.47
624.377	629.223	4176.17	4176.17
624.877	628.723	4060.93	4060.93
625.377	628.223	4000.55	4000.55
625.877	627.723	3954.56	3954.56
626.377	627.223	4089.91	4089.91
626.877	626.723	4207.93	4207.93
627.377	626.223	3919.34	3919.34
627.877	625.723	3950.68	3950.68
628.377	625.223	4324.07	4324.07
628.877	624.723	4183.74	4183.74
629.377	624.223	4032.32	4032.32
629.877	623.723	3996.75	3996.75
630.377	623.223	4136.06	4136.06
630.877	622.723	4114.14	4114.14
631.377	622.223	4066.39	4066.39
631.877	621.723	4179.23	4179.23
632.377	621.223	4013.98	4013.98
632.877	620.723	4023.08	4023.08
633.377	620.223	3915.41	3915.41
633.877	619.723	4107.45	4107.45
634.377	619.223	4036.77	4036.77
634.877	618.723	3808.13	3808.13
635.377	618.223	3875.04	3875.04
635.877	617.723	4086.84	4086.84
636.377	617.223	4213.5	4213.5
636.877	616.723	4212.9	4212.9
637.377	616.223	4298.16	4298.16
637.877	615.723	4214.14	4214.14
638.377	615.223	4378	4378
638.877	614.723	4121.61	4121.61
639.377	614.223	4111.59	4111.59
639.877	613.723	3947.53	3947.53
640.377	613.223	4043.19	4043.19
640.877	612.723	4031.82	4031.82
641.377	612.223	4040.85	4040.85
641.877	611.723	4240.12	4240.12
642.377	611.223	4085.32	4085.32
642.877	610.723	3899.48	3899.48
643.377	610.223	4107.67	4107.67
643.877	609.723	4290.13	4290.13
644.377	609.223	4275.79	4275.79
644.877	608.723	4216.98	4216.98
645.377	608.223	4024.42	4024.42
645.877	607.723	3933.33	3933.33
646.377	607.223	4089.61	4089.61
646.877	606.723	4048.55	4048.55
647.377	606.223	4163.15	4163.15
647.877	605.723	4204.92	4204.92
648.377	605.223	4158.83	4158.83
648.877	604.723	3906.45	3906.45
649.377	604.223	4054.42	4054.42
649.877	603.723	3918.11	3918.11
650.377	603.223	3993.69	3993.69
650.877	602.723	4374.04	4374.04
651.377	602.223	3925.83	3925.83
651.877	601.723	4199.18	4199.18
652.377	601.223	4214.84	4214.84
652.877	600.723	4269.22	4269.22
653.377	600.223	4057.88	4057.88
653.877	599.723	4371.77	4371.77
654.377	599.223	4253.52	4253.52
654.877	598.723	4010.65	4010.65
655.377	598.223	3996.14	3996.14
655.877	597.723	4282.38	4282.38
656.377	597.223	4106.02	4106.02
656.877	596.723	4124.07	4124.07
657.377	596.223	4237.2	4237.2
657.877	595.723	3993.03	3993.03
658.377	595.223	3993.74	3993.74
658.877	594.723	4004.33	4004.33
659.377	594.223	4150.05	4150.05
659.877	593.723	4201.62	4201.62
660.377	593.223	4057.33	4057.33
660.877	592.723	4102.67	4102.67
661.377	592.223	4033	4033
661.877	591.723	4169.74	4169.74
662.377	591.223	4232.84	4232.84
662.877	590.723	3881.54	3881.54
663.377	590.223	3859.35	3859.35
663.877	589.723	4250.63	4250.63
664.377	589.223	3855.92	3855.92
664.877	588.723	4092.17	4092.17
665.377	588.223	4226.88	4226.88
665.877	587.723	3976.17	3976.17
666.377	587.223	3815.63	3815.63
666.877	586.723	4161.49	4161.49
667.377	586.223	3878.48	3878.48
667.877	585.723	4193.1	4193.1
668.377	585.223	4064.81	4064.81
668.877	584.723	4083.78	4083.78
669.377	584.223	4113.2	4113.2
669.877	583.723	4050.87	4050.87
670.377	583.223	4016.84	4016.84
670.877	582.723	4218.02	4218.02
671.377	582.223	4008.03	4008.03
671.877	581.723	3786.28	3786.28
672.377	581.223	3989.05	3989.05
672.877	580.723	3924.38	3924.38
673.377	580.223	3877.91	3877.91
673.877	579.723	4088.65	4088.65
674.377	579.223	3881.56	3881.56
674.877	578.723	3933.36	3933.36
675.377	578.223	4120.1	4120.1
675.877	577.723	4062.16	4062.16
676.377	577.223	3840.92	3840.92
676.877	576.723	3804.57	3804.57
677.377	576.223	3938.07	3938.07
677.877	575.723	3828.49	3828.49
678.377	575.223	4008.32	4008.32
678.877	574.723	3835.03	3835.03
679.377	574.223	3895.7	3895.7
679.877	573.723	3801.05	3801.05
680.377	573.223	3719.48	3719.48
680.877	572.723	3721.77	3721.77
681.377	572.223	3837.16	3837.16
681.877	571.723	3875.59	3875.59
682.377	571.223	3716.07	3716.07
682.877	570.723	3600.28	3600.28
683.377	570.223	3939.86	3939.86
683.877	569.723	3997.01	3997.01
684.377	569.223	3802.16	3802.16
684.877	568.723	3887.68	3887.68
685.377	568.223	4047.55	4047.55
685.877	567.723	3644.73	3644.73
686.377	567.223	3560.56	3560.56
686.877	566.723	3866.74	3866.74
687.377	566.223	4030.06	4030.06
687.877	565.723	3951.72	3951.72
688.377	565.223	3889.36	3889.36
688.877	564.723	3714.02	3714.02
689.377	564.223	3665.39	3665.39
689.877	563.723	3784.07	3784.07
690.377	563.223	3795.04	3795.04
690.877	562.723	3697.54	3697.54
691.377	562.223	3838.83	3838.83
691.877	561.723	3803.29	3803.29
692.377	561.223	3701.72	3701.72
692.877	560.723	3730.87	3730.87
693.377	560.223	3836.93	3836.93
693.877	559.723	3857.03	3857.03
694.377	559.223	3922.55	3922.55
694.877	558.723	3730.12	3730.12
695.377	558.223	3835.78	3835.78
695.877	557.723	4236.02	4236.02
696.377	557.223	4076.54	4076.54
696.877	556.723	4137.53	4137.53
697.377	556.223	4167.16	4167.16
697.877	555.723	4007.73	4007.73
698.377	555.223	4054.77	4054.77
698.877	554.723	4245.9	4245.9
699.377	554.223	4041.56	4041.56
699.877	553.723	4017.98	4017.98
700.377	553.223	4141.74	4141.74
700.877	552.723	3984.93	3984.93
701.377	552.223	3834.41	3834.41
701.877	551.723	3851.13	3851.13
702.377	551.223	3895.33	3895.33
702.877	550.723	3859.04	3859.04
703.377	550.223	3794.85	3794.85
703.877	549.723	3799.44	3799.44
704.377	549.223	3726.41	3726.41
704.877	548.723	3545.23	3545.23
705.377	548.223	3868.69	3868.69
705.877	547.723	3806.57	3806.57
706.377	547.223	3711.51	3711.51
706.877	546.723	3581.36	3581.36
707.377	546.223	3447.37	3447.37
707.877	545.723	3343.88	3343.88
708.377	545.223	3156.42	3156.42
708.877	544.723	3400.03	3400.03
709.377	544.223	3184.95	3184.95
709.877	543.723	3232.98	3232.98
710.377	543.223	3285.56	3285.56
710.877	542.723	3166.03	3166.03
711.377	542.223	3219.61	3219.61
711.877	541.723	3165.84	3165.84
712.377	541.223	3375.41	3375.41
712.877	540.723	3139.83	3139.83
713.377	540.223	3092.3	3092.3
713.877	539.723	3217.21	3217.21
714.377	539.223	3008.44	3008.44
714.877	538.723	2956.42	2956.42
715.377	538.223	2987.57	2987.57
715.877	537.723	3291.16	3291.16
716.377	537.223	3077.46	3077.46
716.877	536.723	2899.11	2899.11
717.377	536.223	2976.33	2976.33
717.877	535.723	3240.71	2975.14
718.377	535.223	3039.78	2974.85
718.877	534.723	4255.2	2969.1
719.377	534.223	5396.32	2958.18
719.877	533.723	6616.32	2941.73
720.377	533.223	7635.48	2920.63
720.877	532.723	8056.19	2897.53
721.377	532.223	7466.64	2876.99
721.877	531.723	6438.95	2860.97
722.377	531.223	5697.88	2848.21
722.877	530.723	4525.04	2840.67
723.377	530.223	3344.59	2838.41
723.877	529.723	3202.04	2836.77
724.377	529.223	3067.34	2835.74
724.877	528.723	2925.32	2835.33
725.377	528.223	2835.33	2835.33
725.877	527.723	2635.03	2635.03
726.377	527.223	2884.63	2884.63
726.877	526.723	2957.21	2957.21
727.377	526.223	2963.96	2963.96
727.877	525.723	2925.39	2925.39
728.377	525.223	3122.46	3122.46
728.877	524.723	3135.39	3135.39
729.377	524.223	3107.49	3107.49
729.877	523.723	2978.63	2978.63
730.377	523.223	3207.37	3207.37
730.877	522.723	2874.92	2874.92
731.377	522.223	2784.23	2784.23
731.877	521.723	3044.32	3044.32
732.377	521.223	3038.9	3038.9
732.877	520.723	2869.21	2869.21
733.377	520.223	2703.59	2703.59
733.877	519.723	2682.66	2682.66
734.377	519.223	2416.63	2416.63
734.877	518.723	2613.23	2613.23
735.377	518.223	2604.29	2604.29
735.877	517.723	2430.33	2430.33
736.377	517.223	2387.58	2387.58
736.877	516.723	2532.03	2532.03
737.377	516.223	2591.7	2591.7
737.877	515.723	2720.46	2720.46
738.377	515.223	2818.55	2818.55
738.877	514.723	2567.22	2567.22
739.377	514.223	2574.14	2574.14
739.877	513.723	2404.16	2404.16
740.377	513.223	2455.33	2455.33
740.877	512.723	2396.18	2396.18
741.377	512.223	2420.95	2420.95
741.877	511.723	2390.34	2390.34
742.377	511.223	2483.49	2483.49
742.877	510.723	2653.97	2653.97
743.377	510.223	2511.44	2511.44
743.877	509.723	2626.82	2626.82
744.377	509.223	2598.06	2598.06
744.877	508.723	2652.33	2652.33
745.377	508.223	2464.95	2464.95
745.877	507.723	2540.25	2540.25
746.377	507.223	2593.19	2593.19
746.877	506.723	2240.37	2240.37
747.377	506.223	2519.28	2519.28
747.877	505.723	2487.42	2487.42
748.377	505.223	2576.4	2576.4
748.877	504.723	2521.62	2521.62
749.377	504.223	2468.38	2468.38
749.877	503.723	2443.74	2443.74
750.377	503.223	2468.04	2468.04
750.877	502.723	2618.49	2618.49
751.377	502.223	2626.28	2626.28
751.877	501.723	2474.37	2474.37
752.377	501.223	2606.53	2606.53
752.877	500.723	2594.53	2594.53
753.377	500.223	2550.58	2550.58
753.877	499.723	2632.86	2632.86
754.377	499.223	2489.75	2489.75
754.877	498.723	2290.56	2290.56
755.377	498.223	2398.98	2398.98
755.877	497.723	2475.82	2475.82
756.377	497.223	2520.03	2520.03
756.877	496.723	2632.76	2632.76
757.377	496.223	2473.88	2473.88
757.877	495.723	2819.61	2819.61
758.377	495.223	2665.21	2665.21
758.877	494.723	2790.38	2790.38
759.377	494.223	2556.41	2556.41
759.877	493.723	2590.66	2590.66
760.377	493.223	2558.5	2558.5
760.877	492.723	2384.92	2384.92
761.377	492.223	2291.34	2291.34
761.877	491.723	2391.09	2391.09
762.377	491.223	2961.56	2961.56
762.877	490.723	2599.82	2599.82
763.377	490.223	2672.83	2672.83
763.877	489.723	2486.13	2486.13
764.377	489.223	2248.7	2248.7
764.877	488.723	2296.82	2296.82
765.377	488.223	2407.49	2407.49
765.877	487.723	2281.44	2281.44
766.377	487.223	2426.68	2426.68
766.877	486.723	2389.53	2389.53
767.377	486.223	2478.76	2478.76
767.877	485.723	2573.34	2573.34
768.377	485.223	2644.58	2644.58
768.877	484.723	2647.61	2647.61
769.377	484.223	2565.01	2565.01
769.877	483.723	2738.96	2738.96
770.377	483.223	2582	2582
770.877	482.723	2688.14	2688.14
771.377	482.223	2593.04	2593.04
771.877	481.723	2556.2	2556.2
772.377	481.223	2425.58	2425.58
772.877	480.723	2416.58	2416.58
773.377	480.223	2358.36	2358.36
773.877	479.723	2398.03	2398.03
774.377	479.223	2558.88	2558.88
774.877	478.723	2658.88	2658.88
775.377	478.223	2574.95	2574.95
775.877	477.723	2327.05	2327.05
776.377	477.223	2493.43	2493.43
776.877	476.723	2579.23	2579.23
777.377	476.223	2427.83	2427.83
777.877	475.723	2540.21	2540.21
778.377	475.223	2340.76	2340.76
778.877	474.723	2300.9	2300.9
779.377	474.223	2497.17	2497.17
779.877	473.723	2473.71	2473.71
780.377	473.223	2516.55	2516.55
780.877	472.723	2533.22	2533.22
781.377	472.223	2642.14	2642.14
781.877	471.723	2396.24	2396.24
782.377	471.223	2589.2	2589.2
782.877	470.723	2525.6	2525.6
783.377	470.223	2643.33	2643.33
783.877	469.723	2525.46	2525.46
784.377	469.223	2741.96	2741.96
784.877	468.723	2491.3	2491.3
785.377	468.223	2328.46	2328.46
785.877	467.723	2438.28	2438.28
786.377	467.223	2266.79	2266.79
786.877	466.723	2315.88	2315.88
787.377	466.223	2268.07	2268.07
787.877	465.723	2449.42	2449.42
788.377	465.223	2682.84	2682.84
788.877	464.723	2350.93	2350.93
789.377	464.223	2332.03	2332.03
789.877	463.723	2469.16	2469.16
790.377	463.223	2508.78	2508.78
790.877	462.723	2554.06	2554.06
791.377	462.223	2500.19	2500.19
791.877	461.723	2564.44	2564.44
792.377	461.223	2637.31	2637.31
792.877	460.723	2406.44	2406.44
793.377	460.223	2564.02	2564.02
793.877	459.723	2526.47	2526.47
794.377	459.223	2424.29	2424.29
794.877	458.723	2532.73	2532.73
795.377	458.223	2469.51	2469.51
795.877	457.723	2542.43	2542.43
796.377	457.223	2500.76	2500.76
796.877	456.723	2500.55	2500.55
797.377	456.223	2515.23	2515.23
797.877	455.723	2467.29	2467.29
798.377	455.223	2434.5	2434.5
798.877	454.723	2548.08	2548.08
799.377	454.223	2445.97	2445.97
799.877	453.723	2322.72	2322.72
800.377	453.223	2436.99	2436.99
800.877	452.723	2603.21	2603.21
801.377	452.223	2666.53	2666.53
801.877	451.723	2469.87	2469.87
802.377	451.223	2189.02	2189.02
802.877	450.723	2503.11	2503.11
803.377	450.223	2584.42	2584.42
803.877	449.723	2403.53	2403.53
804.377	449.223	2457.73	2457.73
804.877	448.723	2535.9	2535.9
805.377	448.223	2547.1	2547.1
805.877	447.723	2733.97	2733.97
806.377	447.223	2518.97	2518.97
806.877	446.723	2220.97	2220.97
807.377	446.223	2311.36	2311.36
807.877	445.723	2583.08	2583.08
808.377	445.223	2558.23	2558.23
808.877	444.723	2367.58	2367.58
809.377	444.223	2343.07	2343.07
809.877	443.723	2622.99	2622.99
810.377	443.223	2732.63	2732.63
810.877	442.723	2575.03	2575.03
811.377	442.223	2287.48	2287.48
811.877	441.723	2511.25	2511.25
812.377	441.223	2323.51	2323.51
812.877	440.723	2537.15	2537.15
813.377	440.223	2596.28	2596.28
813.877	439.723	2613.83	2613.83
814.377	439.223	2741.03	2741.03
814.877	438.723	2709.11	2709.11
815.377	438.223	2595.27	2595.27
815.877	437.723	2452.21	2452.21
816.377	437.223	2594.54	2594.54
816.877	436.723	2427.45	2427.45
817.377	436.223	2430.75	2430.75
817.877	435.723	2685.86	2685.86
818.377	435.223	2568.26	2568.26
818.877	434.723	2494.45	2494.45
819.377	434.223	2283.91	2283.91
819.877	433.723	2545.77	2545.77
820.377	433.223	2538.8	2538.8
820.877	432.723	2398.43	2398.43
821.377	432.223	2391.02	2391.02
821.877	431.723	2473.33	2473.33
822.377	431.223	2335.31	2335.31
822.877	430.723	2543.17	2543.17
823.377	430.223	2545.45	2545.45
823.877	429.723	2578.17	2578.17
824.377	429.223	2472.46	2472.46
824.877	428.723	2209.21	2209.21
825.377	428.223	2409.58	2409.58
825.877	427.723	2406	2406
826.377	427.223	2440.96	2440.96
826.877	426.723	2365.1	2365.1
827.377	426.223	2364.85	2364.85
827.877	425.723	2273.1	2273.1
828.377	425.223	2387.85	2387.85
828.877	424.723	2349.82	2349.82
829.377	424.223	2617.38	2617.38
829.877	423.723	2650.36	2650.36
830.377	423.223	2527.34	2527.34
830.877	422.723	2571.23	2571.23
831.377	422.223	2563.93	2563.93
831.877	421.723	2473.04	2473.04
832.377	421.223	2387.18	2387.18
832.877	420.723	2465.03	2465.03
833.377	420.223	2552.88	2552.88
833.877	419.723	2489.87	2489.87
834.377	419.223	2336.95	2336.95
834.877	418.723	2258.97	2258.97
835.377	418.223	2465.38	2465.38
835.877	417.723	2585.18	2585.18
836.377	417.223	2387.09	2387.09
836.877	416.723	2633.5	2633.5
837.377	416.223	2440.2	2440.2
837.877	415.723	2406.07	2406.07
838.377	415.223	2350.93	2350.93
838.877	414.723	2519.53	2519.53
839.377	414.223	2623.63	2623.63
839.877	413.723	2561.51	2561.51
840.377	413.223	2534.18	2534.18
840.877	412.723	2671.05	2671.05
841.377	412.223	2559.73	2559.73
841.877	411.723	2328.03	2328.03
842.377	411.223	2355.93	2355.93
842.877	410.723	2519.85	2519.85
843.377	410.223	2682.55	2682.55
843.877	409.723	2520.61	2520.61
844.377	409.223	2385.66	2385.66
844.877	408.723	2366.78	2366.78
845.377	408.223	2357.89	2357.89
845.877	407.723	2311.28	2311.28
846.377	407.223	2357.08	2357.08
846.877	406.723	2232.66	2232.66
847.377	406.223	2469.73	2469.73
847.877	405.723	2475.08	2475.08
848.377	405.223	2434.48	2434.48
848.877	404.723	2259.03	2259.03
849.377	404.223	2363.45	2363.45
849.877	403.723	2440.76	2440.76
850.377	403.223	2493.77	2440.53
850.877	402.723	2592.13	2439.89
851.377	402.223	2656.48	2438.98
851.877	401.723	2665.86	2438.02
852.377	401.223	2791.74	2436.52
852.877	400.723	3113.38	2433.66
853.377	400.223	3146.72	2430.65
853.877	399.723	3148.35	2427.61
854.377	399.223	2732.67	2426.32
854.877	398.723	2552.88	2425.79
855.377	398.223	2598.28	2425.06
855.877	397.723	2614.68	2424.26
856.377	397.223	2424.26	2424.26
856.877	396.723	2574.76	2574.76
857.377	396.223	2666.19	2666.19
857.877	395.723	2376.92	2376.92
858.377	395.223	2528.71	2528.71
858.877	394.723	2645.25	2645.25
859.377	394.223	2615.46	2615.46
859.877	393.723	2464.38	2464.38
860.377	393.223	2270.21	2270.21
860.877	392.723	2213.16	2213.16
861.377	392.223	2502.61	2502.61
861.877	391.723	2505.32	2505.32
862.377	391.223	2400.11	2400.11
862.877	390.723	2379.65	2379.65
863.377	390.223	2343.87	2343.87
863.877	389.723	2616.74	2616.74
864.377	389.223	2642.23	2642.23
864.877	388.723	2425.21	2425.21
865.377	388.223	2326.31	2326.31
865.877	387.723	2460.28	2460.28
866.377	387.223	2456.03	2456.03
866.877	386.723	2427.51	2427.51
867.377	386.223	2282.38	2282.38
867.877	385.723	2440.48	2440.48
868.377	385.223	2103.03	2103.03
868.877	384.723	2520.94	2520.94
869.377	384.223	2397.03	2397.03
869.877	383.723	2470.18	2470.18
870.377	383.223	2331.18	2331.18
870.877	382.723	2311.08	2311.08
871.377	382.223	2657.11	2657.11
871.877	381.723	2548.82	2548.82
872.377	381.223	2533.39	2533.39
872.877	380.723	2343.03	2343.03
873.377	380.223	2169.46	2169.46
873.877	379.723	2583.82	2583.82
874.377	379.223	2737.28	2737.28
874.877	378.723	2420.13	2420.13
875.377	378.223	2506.33	2506.33
875.877	377.723	2349.13	2349.13
876.377	377.223	2524.08	2524.08
876.877	376.723	2360.61	2360.61
877.377	376.223	2379.12	2379.12
877.877	375.723	2441.02	2441.02
878.377	375.223	2550.56	2550.56
878.877	374.723	2685.9	2685.9
879.377	374.223	2600.07	2600.07
879.877	373.723	2454.91	2454.91
880.377	373.223	2323.71	2323.71
880.877	372.723	2391.47	2391.47
881.377	372.223	2220.8	2220.8
881.877	371.723	2329.53	2329.53
882.377	371.223	2541.28	2541.28
882.877	370.723	2684.25	2684.25
883.377	370.223	2627.86	2627.86
883.877	369.723	2428.03	2428.03
884.377	369.223	2303.13	2303.13
884.877	368.723	2361.02	2361.02
885.377	368.223	2225.86	2225.86
885.877	367.723	2482.59	2482.59
886.377	367.223	2441.92	2441.92
886.877	366.723	2474.96	2474.96
887.377	366.223	2527.38	2527.38
887.877	365.723	2570.55	2570.55
888.377	365.223	2412.28	2412.28
888.877	364.723	2249.28	2249.28
889.377	364.223	2584.72	2584.72
889.877	363.723	2504.92	2504.92
890.377	363.223	2491.08	2491.08
890.877	362.723	2507.17	2507.17
891.377	362.223	2551.72	2551.72
891.877	361.723	2644.9	2644.9
892.377	361.223	2477.8	2477.8
892.877	360.723	2435.63	2435.63
893.377	360.223	2471.33	2471.33
893.877	359.723	2525.43	2525.43
894.377	359.223	2465.93	2465.93
894.877	358.723	2447.48	2447.48
895.377	358.223	2368.53	2368.53
895.877	357.723	2277.35	2277.35
896.377	357.223	2349.88	2349.88
896.877	356.723	2188.69	2188.69
897.377	356.223	2319.93	2319.93
897.877	355.723	2409.33	2409.33
898.377	355.223	2519.78	2519.78
898.877	354.723	2367.52	2367.52
899.377	354.223	2285.13	2285.13
899.877	353.723	2235.6	2235.6
900.377	353.223	2378.42	2378.42
900.877	352.723	2460.7	2460.7
901.377	352.223	2276.82	2276.82
901.877	351.723	2352.17	2352.17
902.377	351.223	2614.05	2614.05
902.877	350.723	2484.4	2484.4
903.377	350.223	2397.79	2397.79
903.877	349.723	2421.23	2421.23
904.377	349.223	2688.06	2688.06
904.877	348.723	2640.21	2640.21
905.377	348.223	2539.49	2539.49
905.877	347.723	2494.48	2494.48
906.377	347.223	2484.97	2484.97
906.877	346.723	2486.41	2486.41
907.377	346.223	2571.4	2571.4
907.877	345.723	2440.72	2440.72
908.377	345.223	2512.91	2512.91
908.877	344.723	2535.23	2535.23
909.377	344.223	2338.96	2338.96
909.877	343.723	2446.06	2446.06
910.377	343.223	2550.57	2550.57
910.877	342.723	2294.09	2294.09
911.377	342.223	2420.99	2420.99
911.877	341.723	2453.5	2453.5
912.377	341.223	2467.22	2467.22
912.877	340.723	2525.74	2525.74
913.377	340.223	2371.8	2371.8
913.877	339.723	2314.29	2314.29
914.377	339.223	2396.47	2396.47
914.877	338.723	2489.07	2489.07
915.377	338.223	2738.88	2738.88
915.877	337.723	2623.08	2623.08
916.377	337.223	2536.31	2536.31
916.877	336.723	2612.83	2612.83
917.377	336.223	2410.18	2410.18
917.877	335.723	2467.47	2467.47
918.377	335.223	2618.85	2618.85
918.877	334.723	2759.57	2759.57
919.377	334.223	2638.04	2638.04
919.877	333.723	2563.15	2563.15
920.377	333.223	2559.78	2559.78
920.877	332.723	2640.56	2640.56
921.377	332.223	2484.23	2484.23
921.877	331.723	2630.07	2630.07
922.377	331.223	2554.36	2554.36
922.877	330.723	2319.24	2319.24
923.377	330.223	2298.2	2298.2
923.877	329.723	2370.15	2370.15
924.377	329.223	2409.85	2409.85
924.877	328.723	2791.97	2791.97
925.377	328.223	2715.45	2715.45
925.877	327.723	2632.27	2632.27
926.377	327.223	2626.44	2626.44
926.877	326.723	2336.14	2336.14
927.377	326.223	2345.63	2345.63
927.877	325.723	2656.32	2656.32
928.377	325.223	2479.16	2479.16
928.877	324.723	2431.12	2431.12
929.377	324.223	2290.57	2290.57
929.877	323.723	2540.18	2540.18
930.377	323.223	2354.83	2354.83
930.877	322.723	2359.83	2359.83
931.377	322.223	2366.87	2366.87
931.877	321.723	2452.72	2452.72
932.377	321.223	2658.41	2658.41
932.877	320.723	2730.76	2730.76
933.377	320.223	2621.6	2621.6
933.877	319.723	2774.46	2774.46
934.377	319.223	2652.61	2652.61
934.877	318.723	2641.56	2641.56
935.377	318.223	2351.17	2351.17
935.877	317.723	2452.5	2452.5
936.377	317.223	2337.28	2337.28
936.877	316.723	2417.99	2417.99
937.377	316.223	2472.45	2472.45
937.877	315.723	2477.08	2477.08
938.377	315.223	2559.37	2559.37
938.877	314.723	2666.35	2666.35
939.377	314.223	2531.73	2531.73
939.877	313.723	2362.68	2362.68
940.377	313.223	2735.52	2735.52
940.877	312.723	2511.4	2511.4
941.377	312.223	2530.63	2530.63
941.877	311.723	2615.82	2615.82
942.377	311.223	2668.66	2668.66
942.877	310.723	2539.26	2539.26
943.377	310.223	2550.13	2550.13
943.877	309.723	2739.76	2739.76
944.377	309.223	2684.66	2684.66
944.877	308.723	2666.45	2666.45
945.377	308.223	2536.74	2536.74
945.877	307.723	2691.32	2691.32
946.377	307.223	2798.25	2798.25
946.877	306.723	2568.44	2568.44
947.377	306.223	2588.79	2588.79
947.877	305.723	2754.46	2754.46
948.377	305.223	2581.05	2581.05
948.877	304.723	2505.75	2505.75
949.377	304.223	2665.04	2665.04
949.877	303.723	2642.43	2642.43
950.377	303.223	2540.06	2540.06
950.877	302.723	2627.75	2627.75
951.377	302.223	2521.23	2521.23
951.877	301.723	2235.59	2235.59
952.377	301.223	2350.08	2350.08
952.877	300.723	2278.39	2278.39
953.377	300.223	2108.63	2108.63
953.877	299.723	2065.03	2065.03
954.377	299.223	2317.64	2317.64
954.877	298.723	1992.07	1992.07
955.377	298.223	1978.07	1978.07
955.877	297.723	1912.36	1912.36
956.377	297.223	1689.83	1689.83
956.877	296.723	1767.43	1767.43
957.377	296.223	1862.7	1862.7
957.877	295.723	1722.14	1722.14
958.377	295.223	1618.73	1618.73
958.877	294.723	1492.98	1492.98
959.377	294.223	1390.53	1390.53
959.877	293.723	1303.3	1303.3
960.377	293.223	1341.51	1341.51
960.877	292.723	1230.62	1230.62
961.377	292.223	1176.66	1176.66
961.877	291.723	1269.3	1176.25
962.377	291.223	1301.56	1175.69
962.877	290.723	1046.17	1175.12
963.377	290.223	1020.12	1174.43
963.877	289.723	1457.36	1173.18
964.377	289.223	1601.22	1171.27
964.877	288.723	1862.58	1168.2
965.377	288.223	2306.85	1163.13
965.877	287.723	2675.2	1156.41
966.377	287.223	2825.53	1148.99
966.877	286.723	4245.77	1135.21
967.377	286.223	6084.91	1113.2
967.877	285.723	8802.75	1079
968.377	285.223	12924.4	1026.32
968.877	284.723	13712	969.91
969.377	284.223	9638.58	931.359
969.877	283.723	5057.48	913.01
970.377	283.223	2495.71	905.971
970.877	282.723	1519.21	903.244
971.377	282.223	1062.08	902.538
971.877	281.723	969.075	902.242
972.377	281.223	902.242	902.242
972.877	280.723	1008.77	1008.77
973.377	280.223	1061.84	1061.84
973.877	279.723	1038.21	1038.21
974.377	279.223	826.96	826.96
974.877	278.723	893.208	893.208
975.377	278.223	1087.05	1087.05
975.877	277.723	1150.93	1150.93
976.377	277.223	1404.54	1404.54
976.877	276.723	1914.57	1914.57
977.377	276.223	2025.36	2025.36
977.877	275.723	1846.74	1846.74
978.377	275.223	1644.64	1644.64
978.877	274.723	1311.42	1311.42
979.377	274.223	1141.64	1141.64
979.877	273.723	889.7	889.7
980.377	273.223	799.308	799.308
980.877	272.723	662.598	662.598
981.377	272.223	642.498	642.498
981.877	271.723	562.178	562.178
982.377	271.223	541.74	541.74
982.877	270.723	556.312	556.312
983.377	270.223	569.987	569.987
983.877	269.723	574.463	574.463
984.377	269.223	506.303	506.303
984.877	268.723	492.118	492.118
985.377	268.223	606.562	606.562
985.877	267.723	632.768	632.768
986.377	267.223	526.571	526.571
986.877	266.723	615.063	615.063
987.377	266.223	545.219	545.219
987.877	265.723	583.425	583.425
988.377	265.223	578.948	578.948
988.877	264.723	639.135	639.135
989.377	264.223	584.525	584.525
989.877	263.723	468.844	468.844
990.377	263.223	560.079	560.079
990.877	262.723	499.85	499.85
991.377	262.223	557.921	557.921
991.877	261.723	502.086	502.086
992.377	261.223	492.615	492.615
992.877	260.723	501.678	501.678
993.377	260.223	481.64	481.64
993.877	259.723	453.519	453.519
994.377	259.223	451.593	451.593
994.877	258.723	550.004	550.004
995.377	258.223	558.5	558.5
995.877	257.723	458.037	458.037
996.377	257.223	493.716	493.716
996.877	256.723	479.639	479.639
997.377	256.223	469.844	469.844
997.877	255.723	408.739	408.739
998.377	255.223	463.426	463.426
998.877	254.723	465.228	465.228
999.377	254.223	475.748	475.748
999.877	253.723	493.642	493.642
1000.38	253.223	570.857	570.857
1000.88	252.723	586.563	586.563
1001.38	252.223	508.068	508.068
1001.88	251.723	421.973	421.973
1002.38	251.223	437.633	437.633
1002.88	250.723	518.546	518.546
1003.38	250.223	560.116	560.116
1003.88	249.723	420.251	420.251
1004.38	249.223	482.389	482.389
1004.88	248.723	481.019	481.019
1005.38	248.223	447.619	447.619
1005.88	247.723	419.979	419.979
1006.38	247.223	402.928	402.928
1006.88	246.723	438.73	438.73
1007.38	246.223	422.387	422.387
1007.88	245.723	498.028	498.028
1008.38	245.223	435.723	435.723
1008.88	244.723	403.073	403.073
1009.38	244.223	398.2	398.2
1009.88	243.723	431.741	431.741
1010.38	243.223	382.438	382.438
1010.88	242.723	410.082	410.082
1011.38	242.223	571.58	571.58
1011.88	241.723	567.47	567.47
1012.38	241.223	460.327	460.327
1012.88	240.723	507.844	507.844
1013.38	240.223	565.848	565.848
1013.88	239.723	543.221	543.221
1014.38	239.223	472.233	472.233
1014.88	238.723	470.984	470.984
1015.38	238.223	426.583	426.583
1015.88	237.723	521.903	521.903
1016.38	237.223	506.127	506.127
1016.88	236.723	493.67	493.67
1017.38	236.223	594.051	594.051
1017.88	235.723	591.669	591.669
1018.38	235.223	550.928	550.928
1018.88	234.723	446.123	446.123
1019.38	234.223	473.253	473.253
1019.88	233.723	442.157	442.157
1020.38	233.223	415.695	415.695
1020.88	232.723	473.198	473.198
1021.38	232.223	486.151	486.151
1021.88	231.723	426.318	426.318
1022.38	231.223	429.003	429.003
1022.88	230.723	444.733	444.733
1023.38	230.223	400.227	400.227
1023.88	229.723	477.04	477.04
1024.38	229.223	575.226	575.226
1024.88	228.723	459.414	459.414
1025.38	228.223	401.414	401.414
1025.88	227.723	420.039	420.039
1026.38	227.223	410.683	410.683
1026.88	226.723	498.861	498.861
1027.38	226.223	489.505	489.505
1027.88	225.723	487.142	487.142
1028.38	225.223	462.14	462.14
1028.88	224.723	430.888	430.888
1029.38	224.223	421.063	421.063
1029.88	223.723	379.54	379.54
1030.38	223.223	385.253	385.253
1030.88	222.723	464.178	464.178
1031.38	222.223	425.943	425.943
1031.88	221.723	456.06	456.06
1032.38	221.223	523.784	523.784
1032.88	220.723	429.968	429.968
1033.38	220.223	406.173	406.173
1033.88	219.723	349.918	349.918
1034.38	219.223	421.639	421.639
1034.88	218.723	432.154	432.154
1035.38	218.223	470.345	470.345
1035.88	217.723	383.662	383.662
1036.38	217.223	362.665	362.665
1036.88	216.723	366.204	366.204
1037.38	216.223	394.541	394.541
1037.88	215.723	376.038	376.038
1038.38	215.223	456.769	456.769
1038.88	214.723	413.711	413.711
1039.38	214.223	391.154	391.154
1039.88	213.723	488.057	488.057
1040.38	213.223	466.877	466.877
1040.88	212.723	438.83	438.83
1041.38	212.223	387.243	387.243
1041.88	211.723	421.023	421.023
1042.38	211.223	393.308	393.308
1042.88	210.723	507.934	507.934
1043.38	210.223	478.117	478.117
1043.88	209.723	442.536	442.536
1044.38	209.223	356.553	356.553
1044.88	208.723	357.843	357.843
1045.38	208.223	331.352	331.352
1045.88	207.723	353.467	353.467
1046.38	207.223	384.363	384.363
1046.88	206.723	455.608	455.608
1047.38	206.223	468.956	468.956
1047.88	205.723	352.182	352.182
1048.38	205.223	344.058	344.058
1048.88	204.723	479.407	479.407
1049.38	204.223	519.841	519.841
1049.88	203.723	385.327	385.327
1050.38	203.223	462.989	462.989
1050.88	202.723	398.651	398.651
1051.38	202.223	433.452	433.452
1051.88	201.723	363.379	363.379
1052.38	201.223	358.402	358.402
1052.88	200.723	355.044	355.044
1053.38	200.223	322.315	322.315
1053.88	199.723	419.212	419.212
1054.38	199.223	476.195	476.195
1054.88	198.723	502.268	502.268
1055.38	198.223	362.403	362.403
1055.88	197.723	375.63	375.63
1056.38	197.223	432.878	432.878
1056.88	196.723	398.508	398.508
1057.38	196.223	394.561	394.561
1057.88	195.723	367.308	367.308
1058.38	195.223	408.55	408.55
1058.88	194.723	356.148	356.148
1059.38	194.223	486.752	486.752
1059.88	193.723	442.361	442.361
1060.38	193.223	446.074	446.074
1060.88	192.723	425.439	425.439
1061.38	192.223	434.654	434.654
1061.88	191.723	425.926	425.926
1062.38	191.223	360.589	360.589
1062.88	190.723	283.62	283.62
1063.38	190.223	293.044	293.044
1063.88	189.723	411.579	411.579
1064.38	189.223	376.452	376.452
1064.88	188.723	375.19	375.19
1065.38	188.223	373.95	373.95
1065.88	187.723	361.812	361.812
1066.38	187.223	379.995	379.995
1066.88	186.723	382.933	382.933
1067.38	186.223	407.336	407.336
1067.88	185.723	329.097	329.097
1068.38	185.223	397.93	397.93
1068.88	184.723	379.215	379.215
1069.38	184.223	406.633	406.633
1069.88	183.723	349.383	349.383
1070.38	183.223	384.76	384.76
1070.88	182.723	350.253	350.253
1071.38	182.223	408.159	408.159
1071.88	181.723	330.398	330.398
1072.38	181.223	415.941	415.941
1072.88	180.723	402.675	402.675
1073.38	180.223	420.629	420.629
1073.88	179.723	345.341	345.341
1074.38	179.223	411.556	411.556
1074.88	178.723	423.837	423.837
1075.38	178.223	467.013	467.013
1075.88	177.723	417.102	417.102
1076.38	177.223	294.277	294.277
1076.88	176.723	303.17	303.17
1077.38	176.223	355.299	355.299
1077.88	175.723	273.973	273.973
1078.38	175.223	337.061	337.061
1078.88	174.723	398.602	398.602
1079.38	174.223	375.496	375.496
1079.88	173.723	377.564	377.564
1080.38	173.223	421.295	421.295
1080.88	172.723	380.437	380.437
1081.38	172.223	318.095	318.095
1081.88	171.723	447.078	447.078
1082.38	171.223	444.245	444.245
1082.88	170.723	319.519	319.519
1083.38	170.223	369.15	369.15
1083.88	169.723	345.587	345.587
1084.38	169.223	349.091	349.091
1084.88	168.723	340.985	340.985
1085.38	168.223	338.494	338.494
1085.88	167.723	333.415	333.415
1086.38	167.223	371.892	371.892
1086.88	166.723	344.785	344.785
1087.38	166.223	336.754	336.754
1087.88	165.723	427.382	427.382
1088.38	165.223	417.577	417.577
1088.88	164.723	317.298	317.298
1089.38	164.223	363.233	363.233
1089.88	163.723	379.956	379.956
1090.38	163.223	408.733	408.733
1090.88	162.723	456.265	456.265
1091.38	162.223	387.637	387.637
1091.88	161.723	308.183	308.183
1092.38	161.223	300.599	300.599
1092.88	160.723	357.56	357.56
1093.38	160.223	350.185	350.185
1093.88	159.723	338.983	338.983
1094.38	159.223	388.728	388.728
1094.88	158.723	344.619	344.619
1095.38	158.223	358.868	358.868
1095.88	157.723	313.841	313.841
1096.38	157.223	329.839	329.839
1096.88	156.723	395.408	395.408
1097.38	156.223	402.178	402.178
1097.88	155.723	489.066	489.066
1098.38	155.223	552.164	552.164
1098.88	154.723	558.378	558.378
1099.38	154.223	524.293	524.293
1099.88	153.723	403.325	403.325
1100.38	153.223	406.108	406.108
1100.88	152.723	411.768	411.768
1101.38	152.223	382.376	382.376
1101.88	151.723	331.738	331.738
1102.38	151.223	341.783	341.783
1102.88	150.723	368.668	368.668
1103.38	150.223	428.866	428.866
1103.88	149.723	362.373	362.373
1104.38	149.223	277.032	277.032
1104.88	148.723	346.412	346.412
1105.38	148.223	367.605	367.605
1105.88	147.723	369.927	369.927
1106.38	147.223	350.954	350.954
1106.88	146.723	335.858	335.858
1107.38	146.223	322.45	322.45
1107.88	145.723	285.928	285.928
1108.38	145.223	301.997	301.997
1108.88	144.723	273.795	273.795
1109.38	144.223	290.349	290.349
1109.88	143.723	289.587	289.587
1110.38	143.223	377.298	377.298
1110.88	142.723	301.862	301.862
1111.38	142.223	307.86	307.86
1111.88	141.723	282.045	282.045
1112.38	141.223	246.003	246.003
1112.88	140.723	310.785	310.785
1113.38	140.223	304.933	304.933
1113.88	139.723	360.838	360.838
1114.38	139.223	338.065	338.065
1114.88	138.723	349.528	349.528
1115.38	138.223	305.531	305.531
1115.88	137.723	295.394	295.394
1116.38	137.223	228.109	228.109
1116.88	136.723	308.06	308.06
1117.38	136.223	312.399	312.399
1117.88	135.723	311.423	311.423
1118.38	135.223	262.008	262.008
1118.88	134.723	328.654	328.654
1119.38	134.223	323.227	323.227
1119.88	133.723	289.611	289.611
1120.38	133.223	316.212	316.212
1120.88	132.723	302.369	302.369
1121.38	132.223	242.751	242.751
1121.88	131.723	267.397	267.397
1122.38	131.223	300.751	300.751
1122.88	130.723	256.909	256.909
1123.38	130.223	273.583	273.583
1123.88	129.723	313.864	313.864
1124.38	129.223	368.906	368.906
1124.88	128.723	336.26	336.26
1125.38	128.223	306.14	306.14
1125.88	127.723	293.638	293.638
1126.38	127.223	310.71	310.71
1126.88	126.723	341.558	341.558
1127.38	126.223	309.053	309.053
1127.88	125.723	311.673	311.673
1128.38	125.223	340.675	340.675
1128.88	124.723	314.602	314.602
1129.38	124.223	297.239	297.239
1129.88	123.723	280.912	280.912
1130.38	123.223	248.319	248.319
1130.88	122.723	283.388	283.388
1131.38	122.223	225.615	225.615
1131.88	121.723	328.713	328.713
1132.38	121.223	236.15	236.15
1132.88	120.723	268.627	268.627
1133.38	120.223	362.467	362.467
1133.88	119.723	268.025	268.025
1134.38	119.223	223.818	223.818
1134.88	118.723	239.348	239.348
1135.38	118.223	299.408	299.408
1135.88	117.723	315.295	315.295
1136.38	117.223	242.091	242.091
1136.88	116.723	268.145	268.145
1137.38	116.223	288.592	288.592
1137.88	115.723	269.854	269.854
1138.38	115.223	269.32	269.32
1138.88	114.723	303.666	303.666
1139.38	114.223	273.626	273.626
1139.88	113.723	319.712	319.712
1140.38	113.223	293.611	293.611
1140.88	112.723	266.552	266.552
1141.38	112.223	284.121	284.121
1141.88	111.723	213.468	213.468
1142.38	111.223	240.518	240.518
1142.88	110.723	311.872	311.872
1143.38	110.223	262.137	262.137
1143.88	109.723	225.803	225.803
1144.38	109.223	265.777	265.777
1144.88	108.723	258.555	258.555
1145.38	108.223	193.208	193.208
1145.88	107.723	216.57	216.57
1146.38	107.223	306.019	306.019
1146.88	106.723	307.064	307.064
1147.38	106.223	288.674	288.674
1147.88	105.723	288.189	288.189
1148.38	105.223	380.963	287.437
1148.88	104.723	428.382	286.295
1149.38	104.223	516.25	284.434
1149.88	103.723	495.448	282.726
1150.38	103.223	445.866	281.405
1150.88	102.723	319.464	281.097
1151.38	102.223	348.044	280.555
1151.88	101.723	368.923	279.839
1152.38	101.223	296.719	279.703
1152.88	100.723	235.194	279.348
1153.38	100.223	279.348	279.348
[truncated: 203 more rows]
