# Supplementary material for: Baseline characterization data for raw rice husk
Source: Data Brief. 2019 Jul 16;25:104219. doi: 10.1016/j.dib.2019.104219 (PMC6690668; doi:10.1016/j.dib.2019.104219)
Supplement: Supplementary file 7 [file mmc7.zip]

Archive with 1 entries (1 files):
- dib_104219_Rice husk N_0-Raw Data File_mmc7.TXT
