# Supplementary material for: Baseline characterization data for raw rice husk
Source: Data Brief. 2019 Jul 16;25:104219. doi: 10.1016/j.dib.2019.104219 (PMC6690668; doi:10.1016/j.dib.2019.104219)
Supplement: Supplementary file 7 [file mmc7.zip › dib_104219_Rice husk N_0-Raw Data File_mmc7.TXT]

Binning: 20 channels
Deadtime Correction: on
Channel	Mass (u)	Intensity
10	0.000804	0
30	0.000835	0
50	0.000867	0
70	0.000899	0
90	0.000932	0
110	0.000966	0
130	0.001000	0
150	0.001035	0
170	0.001070	0
190	0.001106	0
210	0.001142	0
230	0.001179	0
250	0.001217	0
270	0.001255	0
290	0.001294	0
310	0.001334	0
330	0.001374	0
350	0.001414	0
370	0.001455	0
390	0.001497	0
410	0.001540	0
430	0.001583	0
450	0.001626	0
470	0.001670	0
490	0.001715	0
510	0.001760	0
530	0.001806	0
550	0.001853	0
570	0.001900	0
590	0.001948	0
610	0.001996	0
630	0.002045	0
650	0.002095	0
670	0.002145	0
690	0.002195	0
710	0.002247	0
730	0.002299	0
750	0.002351	0
770	0.002404	0
790	0.002458	0
810	0.002512	0
830	0.002567	0
850	0.002622	0
870	0.002678	0
890	0.002735	0
910	0.002792	0
930	0.002850	0
950	0.002908	0
970	0.002967	0
990	0.003027	0
1010	0.003087	0
1030	0.003148	0
1050	0.003209	0
1070	0.003271	0
1090	0.003334	0
1110	0.003397	0
1130	0.003460	0
1150	0.003525	0
1170	0.003590	0
1190	0.003655	0
1210	0.003721	0
1230	0.003788	0
1250	0.003855	0
1270	0.003923	0
1290	0.003991	0
1310	0.004060	0
1330	0.004130	0
1350	0.004200	0
1370	0.004271	0
1390	0.004343	0
1410	0.004415	0
1430	0.004487	0
1450	0.004560	0
1470	0.004634	0
1490	0.004709	0
1510	0.004784	0
1530	0.004859	0
1550	0.004935	0
1570	0.005012	0
1590	0.005089	0
1610	0.005167	0
1630	0.005246	0
1650	0.005325	0
1670	0.005405	0
1690	0.005485	0
1710	0.005566	0
1730	0.005647	0
1750	0.005729	0
1770	0.005812	0
1790	0.005895	0
1810	0.005979	0
1830	0.006063	0
1850	0.006149	0
1870	0.006234	0
1890	0.006320	0
1910	0.006407	0
1930	0.006495	0
1950	0.006583	0
1970	0.006671	0
1990	0.006760	0
2010	0.006850	0
2030	0.006940	0
2050	0.007031	0
2070	0.007123	0
2090	0.007215	0
2110	0.007308	0
2130	0.007401	0
2150	0.007495	0
2170	0.007590	0
2190	0.007685	0
2210	0.007780	0
2230	0.007877	0
2250	0.007974	0
2270	0.008071	0
2290	0.008169	0
2310	0.008268	0
2330	0.008367	0
2350	0.008467	0
2370	0.008567	0
2390	0.008668	0
2410	0.008770	0
2430	0.008872	0
2450	0.008975	0
2470	0.009078	0
2490	0.009182	0
2510	0.009287	0
2530	0.009392	0
2550	0.009498	0
2570	0.009604	0
2590	0.009711	0
2610	0.009818	0
2630	0.009927	0
2650	0.010035	0
2670	0.010145	0
2690	0.010255	0
2710	0.010365	0
2730	0.010476	0
2750	0.010588	0
2770	0.010700	0
2790	0.010813	0
2810	0.010926	0
2830	0.011040	0
2850	0.011155	0
2870	0.011270	0
2890	0.011386	0
2910	0.011502	0
2930	0.011619	0
2950	0.011737	0
2970	0.011855	0
2990	0.011974	0
3010	0.012093	0
3030	0.012213	0
3050	0.012334	0
3070	0.012455	0
3090	0.012577	0
3110	0.012699	0
3130	0.012822	0
3150	0.012946	0
3170	0.013070	0
3190	0.013194	0
3210	0.013320	0
3230	0.013446	0
3250	0.013572	0
3270	0.013699	0
3290	0.013827	0
3310	0.013955	0
3330	0.014084	0
3350	0.014213	0
3370	0.014343	0
3390	0.014474	0
3410	0.014605	0
3430	0.014737	0
3450	0.014869	0
3470	0.015002	0
3490	0.015136	0
3510	0.015270	0
3530	0.015405	0
3550	0.015540	0
3570	0.015676	0
3590	0.015813	0
3610	0.015950	0
3630	0.016088	0
3650	0.016226	0
3670	0.016365	0
3690	0.016504	0
3710	0.016644	0
3730	0.016785	0
3750	0.016926	0
3770	0.017068	0
3790	0.017211	0
3810	0.017354	0
3830	0.017497	0
3850	0.017642	0
3870	0.017787	0
3890	0.017932	0
3910	0.018078	0
3930	0.018225	0
3950	0.018372	0
3970	0.018520	0
3990	0.018668	0
4010	0.018817	0
4030	0.018967	0
4050	0.019117	0
4070	0.019267	0
4090	0.019419	0
4110	0.019571	0
4130	0.019723	0
4150	0.019876	0
4170	0.020030	0
4190	0.020184	0
4210	0.020339	0
4230	0.020495	0
4250	0.020651	0
4270	0.020808	0
4290	0.020965	0
4310	0.021123	0
4330	0.021281	0
4350	0.021440	0
4370	0.021600	1
4390	0.021760	0
4410	0.021921	0
4430	0.022082	0
4450	0.022244	0
4470	0.022407	0
4490	0.022570	0
4510	0.022734	0
4530	0.022898	0
4550	0.023063	0
4570	0.023229	0
4590	0.023395	0
4610	0.023562	0
4630	0.023729	0
4650	0.023897	0
4670	0.024065	0
4690	0.024234	0
4710	0.024404	0
4730	0.024574	0
4750	0.024745	0
4770	0.024917	0
4790	0.025089	0
4810	0.025261	0
4830	0.025435	0
4850	0.025609	0
4870	0.025783	0
4890	0.025958	0
4910	0.026134	0
4930	0.026310	0
4950	0.026487	0
4970	0.026664	0
4990	0.026842	0
5010	0.027021	0
5030	0.027200	0
5050	0.027380	0
5070	0.027560	0
5090	0.027741	0
5110	0.027922	0
5130	0.028105	0
5150	0.028287	0
5170	0.028471	0
5190	0.028655	0
5210	0.028839	0
5230	0.029024	0
5250	0.029210	0
5270	0.029396	0
5290	0.029583	0
5310	0.029770	0
5330	0.029958	0
5350	0.030147	0
5370	0.030336	0
5390	0.030526	0
5410	0.030717	0
5430	0.030908	0
5450	0.031099	0
5470	0.031291	0
5490	0.031484	0
5510	0.031678	0
5530	0.031872	0
5550	0.032066	0
5570	0.032261	0
5590	0.032457	0
5610	0.032653	0
5630	0.032850	0
5650	0.033048	0
5670	0.033246	0
5690	0.033445	0
5710	0.033644	0
5730	0.033844	0
5750	0.034044	0
5770	0.034245	0
5790	0.034447	0
5810	0.034649	0
5830	0.034852	0
5850	0.035056	0
5870	0.035260	0
5890	0.035464	0
5910	0.035670	0
5930	0.035875	0
5950	0.036082	0
5970	0.036289	0
5990	0.036496	0
6010	0.036705	0
6030	0.036913	0
6050	0.037123	0
6070	0.037333	0
6090	0.037543	0
6110	0.037754	0
6130	0.037966	0
6150	0.038178	0
6170	0.038391	0
6190	0.038605	0
6210	0.038819	0
6230	0.039034	0
6250	0.039249	0
6270	0.039465	0
6290	0.039681	0
6310	0.039898	0
6330	0.040116	0
6350	0.040334	0
6370	0.040553	0
6390	0.040773	0
6410	0.040993	0
6430	0.041213	0
6450	0.041434	0
6470	0.041656	0
6490	0.041879	0
6510	0.042102	0
6530	0.042325	0
6550	0.042549	0
6570	0.042774	0
6590	0.042999	0
6610	0.043225	0
6630	0.043452	0
6650	0.043679	0
6670	0.043907	0
6690	0.044135	0
6710	0.044364	0
6730	0.044594	0
6750	0.044824	0
6770	0.045054	0
6790	0.045286	0
6810	0.045517	0
6830	0.045750	0
6850	0.045983	0
6870	0.046217	0
6890	0.046451	0
6910	0.046686	0
6930	0.046921	0
6950	0.047157	0
6970	0.047394	0
6990	0.047631	0
7010	0.047869	0
7030	0.048107	0
7050	0.048346	0
7070	0.048586	0
7090	0.048826	0
7110	0.049067	0
7130	0.049308	0
7150	0.049550	0
7170	0.049792	0
7190	0.050035	0
7210	0.050279	0
7230	0.050523	0
7250	0.050768	0
7270	0.051014	0
7290	0.051260	0
7310	0.051507	0
7330	0.051754	0
7350	0.052002	0
7370	0.052250	0
7390	0.052499	0
7410	0.052749	0
7430	0.052999	0
7450	0.053250	0
7470	0.053501	0
7490	0.053753	0
7510	0.054006	0
7530	0.054259	0
7550	0.054513	0
7570	0.054767	0
7590	0.055022	0
7610	0.055278	0
7630	0.055534	0
7650	0.055791	0
7670	0.056048	0
7690	0.056306	0
7710	0.056564	0
7730	0.056823	0
7750	0.057083	0
7770	0.057343	0
7790	0.057604	0
7810	0.057866	0
7830	0.058128	0
7850	0.058390	0
7870	0.058654	0
7890	0.058918	0
7910	0.059182	0
7930	0.059447	0
7950	0.059713	0
7970	0.059979	0
7990	0.060246	0
8010	0.060513	0
8030	0.060781	0
8050	0.061050	0
8070	0.061319	0
8090	0.061588	0
8110	0.061859	0
8130	0.062130	0
8150	0.062401	0
8170	0.062673	0
8190	0.062946	0
8210	0.063219	0
8230	0.063493	0
8250	0.063768	0
8270	0.064043	0
8290	0.064319	0
8310	0.064595	0
8330	0.064872	0
8350	0.065149	0
8370	0.065427	0
8390	0.065706	0
8410	0.065985	0
8430	0.066265	0
8450	0.066545	0
8470	0.066826	0
8490	0.067108	0
8510	0.067390	0
8530	0.067673	0
8550	0.067956	0
8570	0.068240	0
8590	0.068525	0
8610	0.068810	0
8630	0.069096	0
8650	0.069382	0
8670	0.069669	0
8690	0.069957	0
8710	0.070245	0
8730	0.070533	0
8750	0.070823	0
8770	0.071113	0
8790	0.071403	0
8810	0.071694	0
8830	0.071986	0
8850	0.072278	0
8870	0.072571	0
8890	0.072864	0
8910	0.073158	0
8930	0.073453	0
8950	0.073748	0
8970	0.074044	0
8990	0.074341	0
9010	0.074637	0
9030	0.074935	0
9050	0.075233	0
9070	0.075532	0
9090	0.075831	0
9110	0.076131	0
9130	0.076432	0
9150	0.076733	0
9170	0.077035	0
9190	0.077337	0
9210	0.077640	0
9230	0.077944	0
9250	0.078248	0
9270	0.078552	0
9290	0.078858	0
9310	0.079163	0
9330	0.079470	0
9350	0.079777	0
9370	0.080085	0
9390	0.080393	0
9410	0.080702	0
9430	0.081011	0
9450	0.081321	0
9470	0.081632	0
9490	0.081943	0
9510	0.082255	0
9530	0.082567	0
9550	0.082880	0
9570	0.083194	0
9590	0.083508	0
9610	0.083823	0
9630	0.084138	0
9650	0.084454	0
9670	0.084771	0
9690	0.085088	0
9710	0.085405	0
9730	0.085724	0
9750	0.086043	0
9770	0.086362	0
9790	0.086682	0
9810	0.087003	0
9830	0.087324	0
9850	0.087646	0
9870	0.087968	0
9890	0.088291	0
9910	0.088615	0
9930	0.088939	0
9950	0.089264	0
9970	0.089590	0
9990	0.089916	0
10010	0.090242	0
10030	0.090569	0
10050	0.090897	0
10070	0.091226	0
10090	0.091555	0
10110	0.091884	0
10130	0.092214	0
10150	0.092545	0
10170	0.092876	0
10190	0.093208	0
10210	0.093541	0
10230	0.093874	0
10250	0.094208	0
10270	0.094542	0
10290	0.094877	0
10310	0.095212	0
10330	0.095548	0
10350	0.095885	0
10370	0.096222	0
10390	0.096560	0
10410	0.096899	0
10430	0.097238	0
10450	0.097577	0
10470	0.097917	0
10490	0.098258	0
10510	0.098600	0
10530	0.098942	0
10550	0.099284	0
10570	0.099627	0
10590	0.099971	0
10610	0.100316	0
10630	0.100660	0
10650	0.101006	0
10670	0.101352	0
10690	0.101699	0
10710	0.102046	0
10730	0.102394	0
10750	0.102743	0
10770	0.103092	0
10790	0.103441	0
10810	0.103792	0
10830	0.104143	0
10850	0.104494	0
10870	0.104846	0
10890	0.105199	0
10910	0.105552	0
10930	0.105906	0
10950	0.106260	0
10970	0.106615	0
10990	0.106971	0
11010	0.107327	0
11030	0.107684	0
11050	0.108041	0
11070	0.108399	0
11090	0.108758	0
11110	0.109117	0
11130	0.109477	0
11150	0.109837	0
11170	0.110198	0
11190	0.110560	0
11210	0.110922	0
11230	0.111284	0
11250	0.111648	0
11270	0.112012	0
11290	0.112376	0
11310	0.112741	0
11330	0.113107	0
11350	0.113473	0
11370	0.113840	0
11390	0.114207	0
11410	0.114576	0
11430	0.114944	0
11450	0.115313	0
11470	0.115683	0
11490	0.116054	0
11510	0.116425	0
11530	0.116796	0
11550	0.117168	0
11570	0.117541	0
11590	0.117915	0
11610	0.118289	0
11630	0.118663	0
11650	0.119038	0
11670	0.119414	0
11690	0.119790	0
11710	0.120167	0
11730	0.120545	0
11750	0.120923	0
11770	0.121302	0
11790	0.121681	0
11810	0.122061	0
11830	0.122441	0
11850	0.122822	0
11870	0.123204	0
11890	0.123586	0
11910	0.123969	0
11930	0.124353	0
11950	0.124737	0
11970	0.125121	0
11990	0.125506	0
12010	0.125892	0
12030	0.126279	0
12050	0.126666	0
12070	0.127053	0
12090	0.127441	0
12110	0.127830	0
12130	0.128219	0
12150	0.128609	0
12170	0.129000	0
12190	0.129391	0
12210	0.129783	0
12230	0.130175	0
12250	0.130568	0
12270	0.130962	0
12290	0.131356	0
12310	0.131750	0
12330	0.132146	0
12350	0.132542	0
12370	0.132938	0
12390	0.133335	0
12410	0.133733	0
12430	0.134131	0
12450	0.134530	0
12470	0.134929	0
12490	0.135329	0
12510	0.135730	0
12530	0.136131	0
12550	0.136533	0
12570	0.136935	0
12590	0.137338	0
12610	0.137742	0
12630	0.138146	0
12650	0.138551	0
12670	0.138956	0
12690	0.139362	0
12710	0.139768	0
12730	0.140176	0
12750	0.140583	0
12770	0.140992	0
12790	0.141401	0
12810	0.141810	0
12830	0.142220	0
12850	0.142631	0
12870	0.143042	0
12890	0.143454	0
12910	0.143866	0
12930	0.144279	0
12950	0.144693	0
12970	0.145107	0
12990	0.145522	0
13010	0.145938	0
13030	0.146354	0
13050	0.146770	0
13070	0.147187	0
13090	0.147605	0
13110	0.148023	0
13130	0.148442	0
13150	0.148862	0
13170	0.149282	0
13190	0.149703	0
13210	0.150124	0
13230	0.150546	0
13250	0.150969	0
13270	0.151392	0
13290	0.151815	0
13310	0.152240	0
13330	0.152665	0
13350	0.153090	0
13370	0.153516	0
13390	0.153943	0
13410	0.154370	0
13430	0.154798	0
13450	0.155226	0
13470	0.155655	0
13490	0.156085	0
13510	0.156515	0
13530	0.156946	0
13550	0.157377	0
13570	0.157809	0
13590	0.158242	0
13610	0.158675	0
13630	0.159109	0
13650	0.159543	0
13670	0.159978	0
13690	0.160414	0
13710	0.160850	0
13730	0.161287	0
13750	0.161724	0
13770	0.162162	0
13790	0.162600	0
13810	0.163039	0
13830	0.163479	0
13850	0.163919	0
13870	0.164360	0
13890	0.164802	0
13910	0.165244	0
13930	0.165686	0
13950	0.166130	0
13970	0.166574	0
13990	0.167018	0
14010	0.167463	0
14030	0.167909	0
14050	0.168355	0
14070	0.168802	0
14090	0.169249	0
14110	0.169697	0
14130	0.170146	0
14150	0.170595	0
14170	0.171044	0
14190	0.171495	0
14210	0.171946	0
14230	0.172397	0
14250	0.172849	0
14270	0.173302	0
14290	0.173755	0
14310	0.174209	0
14330	0.174664	0
14350	0.175119	0
14370	0.175575	0
14390	0.176031	0
14410	0.176488	0
14430	0.176945	0
14450	0.177403	0
14470	0.177862	0
14490	0.178321	0
14510	0.178781	0
14530	0.179241	0
14550	0.179702	0
14570	0.180164	0
14590	0.180626	0
14610	0.181089	0
14630	0.181552	0
14650	0.182016	0
14670	0.182481	0
14690	0.182946	0
14710	0.183412	0
14730	0.183878	0
14750	0.184345	0
14770	0.184812	0
14790	0.185280	0
14810	0.185749	0
14830	0.186218	0
14850	0.186688	0
14870	0.187159	0
14890	0.187630	0
14910	0.188102	0
14930	0.188574	0
14950	0.189047	0
14970	0.189520	0
14990	0.189994	0
15010	0.190469	0
15030	0.190944	0
15050	0.191420	0
15070	0.191896	0
15090	0.192373	0
15110	0.192851	0
15130	0.193329	0
15150	0.193808	0
15170	0.194287	0
15190	0.194767	0
15210	0.195247	0
15230	0.195729	0
15250	0.196210	0
15270	0.196693	0
15290	0.197176	0
15310	0.197659	0
15330	0.198143	1
15350	0.198628	0
15370	0.199113	0
15390	0.199599	0
15410	0.200085	0
15430	0.200572	0
15450	0.201060	0
15470	0.201548	0
15490	0.202037	0
15510	0.202527	0
15530	0.203017	0
15550	0.203507	0
15570	0.203998	0
15590	0.204490	0
15610	0.204983	0
15630	0.205476	0
15650	0.205969	0
15670	0.206463	0
15690	0.206958	0
15710	0.207453	0
15730	0.207949	0
15750	0.208446	0
15770	0.208943	0
15790	0.209441	0
15810	0.209939	0
15830	0.210438	0
15850	0.210937	0
15870	0.211437	0
15890	0.211938	0
15910	0.212439	0
15930	0.212941	0
15950	0.213444	0
15970	0.213947	0
15990	0.214450	0
16010	0.214955	0
16030	0.215459	0
16050	0.215965	0
16070	0.216471	0
16090	0.216977	0
16110	0.217485	0
16130	0.217992	0
16150	0.218501	0
16170	0.219010	0
16190	0.219519	0
16210	0.220029	0
16230	0.220540	0
16250	0.221051	0
16270	0.221563	0
16290	0.222076	0
16310	0.222589	0
16330	0.223103	0
16350	0.223617	0
16370	0.224132	0
16390	0.224647	0
16394	0.224751	0
16414	0.225267	0
16434	0.225783	0
16454	0.226301	0
16474	0.226819	0
16494	0.227337	0
16514	0.227856	0
16534	0.228376	0
16554	0.228897	0
16574	0.229417	0
16594	0.229939	0
16614	0.230461	0
16634	0.230984	0
16654	0.231507	0
16674	0.232031	0
16694	0.232555	0
16714	0.233080	0
16734	0.233606	0
16754	0.234132	0
16774	0.234659	0
16794	0.235187	0
16814	0.235715	0
16834	0.236243	0
16854	0.236773	0
16874	0.237302	0
16894	0.237833	0
16914	0.238364	0
16934	0.238895	1
16954	0.239427	0
16974	0.239960	0
16994	0.240494	0
17014	0.241028	0
17034	0.241562	0
17054	0.242097	0
17074	0.242633	0
17094	0.243169	0
17114	0.243706	0
17134	0.244244	0
17154	0.244782	0
17174	0.245320	0
17194	0.245860	0
17214	0.246400	0
17234	0.246940	0
17254	0.247481	1
17274	0.248023	0
17294	0.248565	0
17314	0.249108	0
17334	0.249651	0
17354	0.250195	0
17374	0.250740	0
17394	0.251285	0
17414	0.251831	0
17434	0.252377	0
17454	0.252924	0
17474	0.253472	0
17494	0.254020	0
17514	0.254569	0
17534	0.255118	0
17554	0.255668	0
17574	0.256218	0
17594	0.256770	0
17614	0.257321	0
17634	0.257874	0
17654	0.258426	0
17674	0.258980	0
17694	0.259534	0
17714	0.260089	0
17734	0.260644	0
17754	0.261200	0
17774	0.261756	0
17794	0.262313	0
17814	0.262871	0
17834	0.263429	0
17854	0.263988	0
17874	0.264547	0
17894	0.265107	1
17914	0.265668	0
17934	0.266229	0
17954	0.266791	0
17974	0.267353	1
17994	0.267916	0
18014	0.268480	0
18034	0.269044	0
18054	0.269609	0
18074	0.270174	0
18094	0.270740	0
18114	0.271306	0
18134	0.271873	0
18154	0.272441	0
18174	0.273009	0
18194	0.273578	0
18214	0.274148	0
18234	0.274718	0
18254	0.275289	0
18274	0.275860	0
18294	0.276432	0
18314	0.277004	0
18334	0.277577	0
18354	0.278151	0
18374	0.278725	0
18394	0.279300	0
18414	0.279875	0
18434	0.280451	0
18454	0.281028	0
18474	0.281605	0
18494	0.282183	0
18514	0.282761	0
18534	0.283340	0
18554	0.283919	0
18574	0.284500	0
18594	0.285080	0
18614	0.285662	0
18634	0.286243	0
18654	0.286826	0
18674	0.287409	0
18694	0.287993	0
18714	0.288577	0
18734	0.289162	0
18754	0.289747	0
18774	0.290333	0
18794	0.290920	0
18814	0.291507	0
18834	0.292095	0
18854	0.292683	0
18874	0.293272	0
18894	0.293862	0
18914	0.294452	0
18934	0.295043	0
18954	0.295634	0
18974	0.296226	0
18994	0.296819	0
19014	0.297412	0
19034	0.298006	0
19054	0.298600	0
19074	0.299195	0
19094	0.299791	0
19114	0.300387	0
19134	0.300983	0
19154	0.301581	0
19174	0.302179	0
19194	0.302777	0
19214	0.303376	0
19234	0.303976	0
19254	0.304576	0
19274	0.305177	0
19294	0.305778	1
19314	0.306381	0
19334	0.306983	0
19354	0.307586	0
19374	0.308190	0
19394	0.308795	0
19414	0.309400	0
19434	0.310005	0
19454	0.310611	0
19474	0.311218	0
19494	0.311825	0
19514	0.312433	0
19534	0.313042	0
19554	0.313651	0
19574	0.314261	0
19594	0.314871	0
19614	0.315482	0
19634	0.316094	0
19654	0.316706	0
19674	0.317318	0
19694	0.317932	0
19714	0.318546	0
19734	0.319160	0
19754	0.319775	0
19774	0.320391	0
19794	0.321007	0
19814	0.321624	0
19834	0.322241	0
19854	0.322859	0
19874	0.323478	0
19894	0.324097	0
19914	0.324717	0
19934	0.325337	0
19954	0.325958	0
19974	0.326580	0
19994	0.327202	0
20014	0.327825	0
20034	0.328448	0
20054	0.329072	0
20074	0.329697	0
20094	0.330322	0
20114	0.330947	0
20134	0.331574	0
20154	0.332201	0
20174	0.332828	0
20194	0.333456	0
20214	0.334085	0
20234	0.334714	0
20254	0.335344	0
20274	0.335974	0
20294	0.336606	0
20314	0.337237	0
20334	0.337869	0
20354	0.338502	0
20374	0.339136	0
20394	0.339770	0
20414	0.340404	0
20434	0.341039	0
20454	0.341675	0
20474	0.342312	0
20494	0.342949	0
20514	0.343586	0
20534	0.344224	0
20554	0.344863	0
20574	0.345502	0
20594	0.346142	0
20614	0.346783	0
20634	0.347424	0
20654	0.348066	1
20674	0.348708	0
20694	0.349351	0
20714	0.349994	0
20734	0.350638	0
20754	0.351283	0
20774	0.351928	0
20794	0.352574	0
20814	0.353221	0
20834	0.353868	0
20854	0.354515	0
20874	0.355163	0
20894	0.355812	0
20914	0.356462	0
20934	0.357112	0
20954	0.357762	0
20974	0.358413	0
20994	0.359065	0
21014	0.359718	0
21034	0.360371	0
21054	0.361024	0
21074	0.361678	0
21094	0.362333	0
21114	0.362988	0
21134	0.363644	0
21154	0.364301	0
21174	0.364958	0
21194	0.365615	0
21214	0.366274	0
21234	0.366933	0
21254	0.367592	0
21274	0.368252	0
21294	0.368913	0
21314	0.369574	0
21334	0.370236	0
21354	0.370898	0
21374	0.371561	0
21394	0.372225	0
21414	0.372889	0
21434	0.373554	0
21454	0.374219	0
21474	0.374885	0
21494	0.375552	0
21514	0.376219	0
21534	0.376887	0
21554	0.377555	0
21574	0.378224	1
21594	0.378894	0
21614	0.379564	0
21634	0.380234	0
21654	0.380906	0
21674	0.381578	0
21694	0.382250	0
21714	0.382923	0
21734	0.383597	0
21754	0.384271	0
21774	0.384946	1
21794	0.385621	0
21814	0.386298	0
21834	0.386974	0
21854	0.387651	0
21874	0.388329	0
21894	0.389008	0
21914	0.389687	0
21934	0.390366	0
21954	0.391046	0
21974	0.391727	0
21994	0.392409	0
22014	0.393091	0
22034	0.393773	0
22054	0.394456	0
22074	0.395140	0
22094	0.395824	0
22114	0.396509	0
22134	0.397195	0
22154	0.397881	0
22174	0.398568	0
22194	0.399255	0
22214	0.399943	0
22234	0.400631	0
22254	0.401320	0
22274	0.402010	0
22294	0.402700	0
22314	0.403391	0
22334	0.404083	0
22354	0.404775	0
22374	0.405467	0
22394	0.406160	0
22414	0.406854	0
22434	0.407549	0
22454	0.408244	0
22474	0.408939	0
22494	0.409635	0
22514	0.410332	0
22534	0.411029	0
22554	0.411727	0
22574	0.412426	0
22594	0.413125	0
22614	0.413825	0
22634	0.414525	0
22654	0.415226	0
22674	0.415928	0
22694	0.416630	0
22714	0.417332	0
22734	0.418036	0
22754	0.418740	0
22774	0.419444	0
22794	0.420149	0
22814	0.420855	0
22834	0.421561	0
22854	0.422268	0
22874	0.422975	0
22894	0.423683	0
22914	0.424392	0
22934	0.425101	0
22954	0.425811	0
22974	0.426521	0
22994	0.427232	0
23014	0.427944	0
23034	0.428656	0
23054	0.429369	0
23074	0.430082	1
23094	0.430796	0
23114	0.431510	0
23134	0.432226	0
23154	0.432941	0
23174	0.433658	0
23194	0.434375	0
23214	0.435092	0
23234	0.435810	0
23254	0.436529	0
23274	0.437248	0
23294	0.437968	0
23314	0.438688	0
23334	0.439409	0
23354	0.440131	0
23374	0.440853	0
23394	0.441576	0
23414	0.442299	0
23434	0.443023	0
23454	0.443748	0
23474	0.444473	0
23494	0.445199	0
23514	0.445925	0
23534	0.446652	0
23554	0.447380	0
23574	0.448108	0
23594	0.448837	0
23614	0.449566	0
23634	0.450296	0
23654	0.451027	0
23674	0.451758	0
23694	0.452489	0
23714	0.453222	0
23734	0.453955	0
23754	0.454688	0
23774	0.455422	0
23794	0.456157	0
23814	0.456892	0
23834	0.457628	0
23854	0.458364	0
23874	0.459101	0
23894	0.459839	0
23914	0.460577	0
23934	0.461316	0
23954	0.462055	0
23974	0.462795	0
23994	0.463536	0
24014	0.464277	0
24034	0.465019	0
24054	0.465761	0
24074	0.466504	0
24094	0.467248	0
24114	0.467992	0
24134	0.468737	0
24154	0.469482	0
24174	0.470228	0
24194	0.470974	0
24214	0.471721	0
24234	0.472469	0
24254	0.473217	0
24274	0.473966	0
24294	0.474716	0
24314	0.475466	0
24334	0.476216	0
24354	0.476968	0
24374	0.477720	0
24394	0.478472	0
24414	0.479225	0
24434	0.479979	0
24454	0.480733	0
24474	0.481488	0
24494	0.482243	0
24514	0.482999	0
24534	0.483755	0
24554	0.484513	0
24574	0.485270	0
24594	0.486029	0
24614	0.486788	0
24634	0.487547	0
24654	0.488307	0
24674	0.489068	0
24694	0.489829	0
24714	0.490591	0
24734	0.491354	0
24754	0.492117	0
24774	0.492880	0
24794	0.493645	0
24814	0.494410	0
24834	0.495175	0
24854	0.495941	0
24874	0.496708	0
24894	0.497475	0
24914	0.498243	0
24934	0.499011	0
24954	0.499780	0
24974	0.500550	0
24994	0.501320	0
25014	0.502091	0
25034	0.502862	0
25054	0.503634	0
25074	0.504407	0
25094	0.505180	0
25114	0.505954	0
25134	0.506728	0
25154	0.507503	0
25174	0.508278	0
25194	0.509054	0
25214	0.509831	0
25234	0.510608	0
25254	0.511386	0
25274	0.512165	0
25294	0.512944	0
25314	0.513723	0
25334	0.514504	0
25354	0.515285	0
25374	0.516066	0
25394	0.516848	0
25414	0.517631	0
25434	0.518414	0
25454	0.519198	0
25474	0.519982	0
25494	0.520767	0
25514	0.521553	0
25534	0.522339	0
25554	0.523126	0
25574	0.523913	0
25594	0.524701	0
25614	0.525489	0
25634	0.526279	0
25654	0.527068	0
25674	0.527859	0
25694	0.528649	0
25714	0.529441	0
25734	0.530233	0
25754	0.531026	0
25774	0.531819	0
25794	0.532613	0
25814	0.533407	0
25834	0.534202	0
25854	0.534998	0
25874	0.535794	0
25894	0.536591	0
25914	0.537389	0
25934	0.538187	0
25954	0.538985	0
25974	0.539784	0
25994	0.540584	0
26014	0.541385	0
26034	0.542186	0
26054	0.542987	0
26074	0.543789	0
26094	0.544592	0
26114	0.545395	0
26134	0.546199	0
26154	0.547004	0
26174	0.547809	0
26194	0.548615	0
26214	0.549421	0
26234	0.550228	0
26254	0.551035	0
26274	0.551843	0
26294	0.552652	0
26314	0.553461	0
26334	0.554271	0
26354	0.555082	0
26374	0.555893	0
26394	0.556704	0
26414	0.557517	0
26434	0.558329	1
26454	0.559143	0
26474	0.559957	0
26494	0.560771	0
26514	0.561587	0
26534	0.562402	0
26554	0.563219	0
26574	0.564036	0
26594	0.564853	0
26614	0.565671	0
26634	0.566490	0
26654	0.567309	0
26674	0.568129	0
26694	0.568950	0
26714	0.569771	0
26734	0.570593	0
26754	0.571415	0
26774	0.572238	0
26794	0.573061	0
26814	0.573885	0
26834	0.574710	0
26854	0.575535	0
26874	0.576361	0
26894	0.577187	0
26914	0.578015	0
26934	0.578842	0
26954	0.579670	0
26974	0.580499	0
26994	0.581329	0
27014	0.582159	0
27034	0.582989	0
27054	0.583820	0
27074	0.584652	0
27094	0.585484	0
27114	0.586317	0
27134	0.587151	0
27154	0.587985	0
27174	0.588820	0
27194	0.589655	0
27214	0.590491	0
27234	0.591327	0
27254	0.592165	0
27274	0.593002	0
27294	0.593840	0
27314	0.594679	0
27334	0.595519	0
27354	0.596359	0
27374	0.597200	0
27394	0.598041	0
27414	0.598883	0
27434	0.599725	0
27454	0.600568	0
27474	0.601412	0
27494	0.602256	0
27514	0.603101	0
27534	0.603946	0
27554	0.604792	0
27574	0.605639	0
27594	0.606486	0
27614	0.607333	0
27634	0.608182	0
27654	0.609031	0
27674	0.609880	0
27694	0.610730	0
27714	0.611581	0
27734	0.612432	0
27754	0.613284	0
27774	0.614137	0
27794	0.614990	0
27814	0.615843	0
27834	0.616698	0
27854	0.617553	0
27874	0.618408	0
27894	0.619264	0
27914	0.620121	0
27934	0.620978	0
27954	0.621836	0
27974	0.622694	0
27994	0.623553	0
28014	0.624413	0
28034	0.625273	0
28054	0.626134	0
28074	0.626995	0
28094	0.627857	0
28114	0.628720	0
28134	0.629583	0
28154	0.630446	0
28174	0.631311	0
28194	0.632176	0
28214	0.633041	0
28234	0.633907	0
28254	0.634774	0
28274	0.635641	0
28294	0.636509	0
28314	0.637378	0
28334	0.638247	0
28354	0.639116	0
28374	0.639987	0
28394	0.640857	0
28414	0.641729	0
28434	0.642601	0
28454	0.643473	0
28474	0.644347	0
28494	0.645220	0
28514	0.646095	0
28534	0.646970	0
28554	0.647845	0
28574	0.648722	0
28594	0.649598	0
28614	0.650476	0
28634	0.651354	0
28654	0.652232	0
28674	0.653111	0
28694	0.653991	0
28714	0.654871	0
28734	0.655752	1
28754	0.656634	0
28774	0.657516	0
28794	0.658399	0
28814	0.659282	0
28834	0.660166	1
28854	0.661050	0
28874	0.661935	0
28894	0.662821	0
28914	0.663707	0
28934	0.664594	0
28954	0.665481	0
28974	0.666369	0
28994	0.667258	0
29014	0.668147	0
29034	0.669037	0
29054	0.669927	0
29074	0.670818	0
29094	0.671710	0
29114	0.672602	0
29134	0.673495	0
29154	0.674388	0
29174	0.675282	0
29194	0.676176	0
29214	0.677072	0
29234	0.677967	0
29254	0.678864	1
29274	0.679760	0
29294	0.680658	0
29314	0.681556	0
29334	0.682455	0
29354	0.683354	0
29374	0.684254	0
29394	0.685154	0
29414	0.686055	0
29434	0.686957	0
29454	0.687859	0
29474	0.688762	0
29494	0.689665	0
29514	0.690569	0
29534	0.691474	0
29554	0.692379	0
29574	0.693285	0
29594	0.694191	0
29614	0.695098	0
29634	0.696006	0
29654	0.696914	0
29674	0.697823	0
29694	0.698732	0
29714	0.699642	0
29734	0.700552	0
29754	0.701463	0
29774	0.702375	0
29794	0.703287	0
29814	0.704200	0
29834	0.705114	0
29854	0.706028	0
29874	0.706943	0
29894	0.707858	1
29914	0.708774	0
29934	0.709690	0
29954	0.710607	0
29974	0.711525	0
29994	0.712443	0
30014	0.713362	0
30034	0.714281	0
30054	0.715201	0
30074	0.716122	0
30094	0.717043	0
30114	0.717965	0
30134	0.718887	0
30154	0.719810	0
30174	0.720733	0
30194	0.721658	0
30214	0.722582	0
30234	0.723508	0
30254	0.724433	0
30274	0.725360	0
30294	0.726287	0
30314	0.727215	0
30334	0.728143	0
30354	0.729072	0
30374	0.730001	0
30394	0.730931	0
30414	0.731862	0
30434	0.732793	1
30454	0.733725	0
30474	0.734657	0
30494	0.735590	0
30514	0.736524	0
30534	0.737458	0
30554	0.738393	0
30574	0.739328	0
30594	0.740264	0
30614	0.741201	0
30634	0.742138	0
30654	0.743076	0
30674	0.744014	0
30694	0.744953	0
30714	0.745893	0
30734	0.746833	0
30754	0.747773	0
30774	0.748715	0
30794	0.749657	0
30814	0.750599	0
30834	0.751542	0
30854	0.752486	0
30874	0.753430	0
30894	0.754375	0
30914	0.755320	0
30934	0.756266	0
30954	0.757213	0
30974	0.758160	0
30994	0.759108	0
31014	0.760056	0
31034	0.761005	0
31054	0.761955	0
31074	0.762905	0
31094	0.763856	0
31114	0.764807	0
31134	0.765759	0
31154	0.766712	0
31174	0.767665	0
31194	0.768619	0
31214	0.769573	0
31234	0.770528	0
31254	0.771483	0
31274	0.772440	0
31294	0.773396	0
31314	0.774354	0
31334	0.775311	0
31354	0.776270	0
31374	0.777229	0
31394	0.778189	0
31414	0.779149	0
31434	0.780110	0
31454	0.781071	0
31474	0.782033	0
31494	0.782996	0
31514	0.783959	0
31534	0.784923	0
31554	0.785887	0
31574	0.786852	0
31594	0.787818	0
31614	0.788784	0
31634	0.789751	0
31654	0.790718	0
31674	0.791686	0
31694	0.792654	0
31714	0.793624	0
31734	0.794593	0
31754	0.795564	0
31774	0.796534	0
31794	0.797506	0
31814	0.798478	0
31834	0.799451	0
31854	0.800424	0
31874	0.801398	0
31894	0.802372	0
31914	0.803347	0
31934	0.804323	0
31954	0.805299	0
31974	0.806276	0
31994	0.807253	0
32014	0.808231	0
32034	0.809210	0
32054	0.810189	0
32074	0.811169	0
32094	0.812149	0
32114	0.813130	0
32134	0.814112	0
32154	0.815094	0
32174	0.816077	0
32194	0.817060	0
32214	0.818044	0
32234	0.819029	0
32254	0.820014	0
32274	0.820999	0
32294	0.821986	0
32314	0.822973	0
32334	0.823960	0
32354	0.824948	0
32374	0.825937	0
32394	0.826926	0
32414	0.827916	0
32434	0.828906	0
32454	0.829897	0
32474	0.830889	0
32494	0.831881	0
32514	0.832874	0
32534	0.833867	0
32554	0.834861	0
32574	0.835856	0
32594	0.836851	0
32614	0.837847	0
32634	0.838843	0
32654	0.839840	0
32674	0.840838	0
32694	0.841836	0
32714	0.842835	0
32734	0.843834	0
32754	0.844834	0
32774	0.845834	0
32778	0.846035	0
32798	0.847036	0
32818	0.848038	0
32838	0.849040	0
32858	0.850043	0
32878	0.851047	0
32898	0.852051	0
32918	0.853055	1
32938	0.854061	0
32958	0.855067	0
32978	0.856073	0
32998	0.857080	0
33018	0.858088	0
33038	0.859097	0
33058	0.860105	0
33078	0.861115	0
33098	0.862125	0
33118	0.863136	0
33138	0.864147	0
33158	0.865159	0
33178	0.866171	1
33198	0.867184	0
33218	0.868198	4
33238	0.869212	2
33258	0.870227	1
33278	0.871243	3
33298	0.872259	6
33318	0.873275	7
33338	0.874292	5
33358	0.875310	3
33378	0.876329	4
33398	0.877348	4
33418	0.878367	7
33438	0.879387	7
33458	0.880408	5
33478	0.881429	5
33498	0.882451	5
33518	0.883474	5
33538	0.884497	6
33558	0.885521	3
33578	0.886545	4
33598	0.887570	13
33618	0.888595	4
33638	0.889621	7
33658	0.890648	11
33678	0.891675	9
33698	0.892703	4
33718	0.893732	5
33738	0.894761	3
33758	0.895790	4
33778	0.896821	1
33798	0.897851	1
33818	0.898883	0
33838	0.899915	2
33858	0.900947	1
33878	0.901981	1
33898	0.903014	1
33918	0.904049	0
33938	0.905084	0
33958	0.906119	1
33978	0.907155	0
33998	0.908192	0
34018	0.909230	0
34038	0.910267	0
34058	0.911306	0
34078	0.912345	0
34098	0.913385	0
34118	0.914425	0
34138	0.915466	0
34158	0.916507	0
34178	0.917549	0
34198	0.918592	0
34218	0.919635	0
34238	0.920679	0
34258	0.921724	0
34278	0.922769	0
34298	0.923814	0
34318	0.924861	0
34338	0.925907	0
34358	0.926955	0
34378	0.928003	0
34398	0.929051	1
34418	0.930100	0
34438	0.931150	0
34458	0.932201	0
34478	0.933252	0
34498	0.934303	0
34518	0.935355	0
34538	0.936408	0
34558	0.937461	0
34578	0.938515	0
34598	0.939570	1
34618	0.940625	0
34638	0.941680	1
34658	0.942737	0
34678	0.943794	0
34698	0.944851	0
34718	0.945909	0
34738	0.946968	0
34758	0.948027	0
34778	0.949087	0
34798	0.950147	0
34818	0.951208	0
34838	0.952270	1
34858	0.953332	0
34878	0.954395	0
34898	0.955458	0
34918	0.956522	0
34938	0.957587	1
34958	0.958652	1
34978	0.959718	1
34998	0.960784	0
35018	0.961851	0
35038	0.962919	0
35058	0.963987	0
35078	0.965055	1
35098	0.966125	0
35118	0.967195	2
35138	0.968265	1
35158	0.969336	1
35178	0.970408	0
35198	0.971480	1
35218	0.972553	1
35238	0.973626	2
35258	0.974700	5
35278	0.975775	3
35298	0.976850	1
35318	0.977926	1
35338	0.979003	4
35358	0.980080	1
35378	0.981157	3
35398	0.982235	0
35418	0.983314	2
35438	0.984393	1
35458	0.985473	0
35478	0.986554	3
35498	0.987635	1
35518	0.988717	2
35538	0.989799	5
35558	0.990882	11
35578	0.991966	11
35598	0.993050	34
35618	0.994134	49
35638	0.995220	51
35658	0.996306	52
35678	0.997392	81
35698	0.998479	77
35718	0.999567	62
35738	1.000655	28
35758	1.001744	4
35778	1.002833	32
35798	1.003923	25
35818	1.005014	23
35838	1.006105	15
35858	1.007197	9
35878	1.008289	16575
35898	1.009382	2345639
35918	1.010476	1101182
35938	1.011570	57925
35958	1.012665	4357
35978	1.013760	1995
35998	1.014856	1696
36018	1.015953	1752
36038	1.017050	1635
36058	1.018148	1288
36078	1.019246	913
36098	1.020345	700
36118	1.021444	561
36138	1.022544	501
36158	1.023645	413
36178	1.024746	447
36198	1.025848	359
36218	1.026951	278
36238	1.028054	295
36258	1.029157	232
36278	1.030262	228
36298	1.031366	161
36318	1.032472	208
36338	1.033578	223
36358	1.034684	157
36378	1.035792	145
36398	1.036899	162
36418	1.038008	164
36438	1.039117	98
36458	1.040226	98
36478	1.041337	119
36498	1.042447	90
36518	1.043559	135
36538	1.044671	79
36558	1.045783	74
36578	1.046896	80
36598	1.048010	64
36618	1.049124	67
36638	1.050239	65
36658	1.051355	64
36678	1.052471	62
36698	1.053587	51
36718	1.054705	56
36738	1.055822	59
36758	1.056941	53
36778	1.058060	49
36798	1.059180	49
36818	1.060300	43
36838	1.061421	49
36858	1.062542	58
36878	1.063664	34
36898	1.064787	46
36918	1.065910	44
36938	1.067034	39
36958	1.068158	41
36978	1.069283	41
36998	1.070408	44
37018	1.071535	36
37038	1.072661	36
37058	1.073789	33
37078	1.074917	34
37098	1.076045	20
37118	1.077174	29
37138	1.078304	24
37158	1.079434	37
37178	1.080565	22
37198	1.081697	29
37218	1.082829	29
37238	1.083961	33
37258	1.085094	28
37278	1.086228	25
37298	1.087363	23
37318	1.088498	22
37338	1.089633	30
37358	1.090770	34
37378	1.091906	17
37398	1.093044	30
37418	1.094182	17
37438	1.095320	21
37458	1.096460	15
37478	1.097599	29
37498	1.098740	25
37518	1.099881	16
37538	1.101022	12
37558	1.102164	26
37578	1.103307	20
37598	1.104450	28
37618	1.105594	19
37638	1.106739	29
37658	1.107884	26
37678	1.109029	16
37698	1.110176	18
37718	1.111323	30
37738	1.112470	22
37758	1.113618	18
37778	1.114767	20
37798	1.115916	19
37818	1.117066	21
37838	1.118216	12
37858	1.119367	17
37878	1.120519	20
37898	1.121671	14
37918	1.122824	13
37938	1.123977	12
37958	1.125131	15
37978	1.126286	27
37998	1.127441	8
38018	1.128597	14
38038	1.129753	10
38058	1.130910	16
38078	1.132067	9
38098	1.133226	7
38118	1.134384	19
38138	1.135544	12
38158	1.136703	12
38178	1.137864	15
38198	1.139025	13
38218	1.140187	13
38238	1.141349	12
38258	1.142512	22
38278	1.143675	11
38298	1.144839	8
38318	1.146004	15
38338	1.147169	15
38358	1.148335	15
38378	1.149501	9
38398	1.150668	17
38418	1.151836	4
38438	1.153004	9
38458	1.154173	15
38478	1.155342	14
38498	1.156512	8
38518	1.157683	7
38538	1.158854	9
38558	1.160026	13
38578	1.161198	9
38598	1.162371	10
38618	1.163544	8
38638	1.164719	7
38658	1.165893	9
38678	1.167069	10
38698	1.168244	6
38718	1.169421	7
38738	1.170598	2
38758	1.171776	9
38778	1.172954	8
38798	1.174133	5
38818	1.175312	5
38838	1.176492	6
38858	1.177673	8
38878	1.178854	4
38898	1.180036	10
38918	1.181218	7
38938	1.182401	5
38958	1.183585	4
38978	1.184769	7
38998	1.185954	6
39018	1.187139	2
39038	1.188325	3
39058	1.189511	3
39078	1.190699	6
39098	1.191886	8
39118	1.193075	5
39138	1.194264	2
39158	1.195453	1
39178	1.196643	4
39198	1.197834	8
39218	1.199025	4
39238	1.200217	1
39258	1.201409	2
39278	1.202602	1
39298	1.203796	4
39318	1.204990	4
39338	1.206185	4
39358	1.207381	2
39378	1.208577	2
39398	1.209773	7
39418	1.210970	5
39438	1.212168	3
39458	1.213366	4
39478	1.214565	4
39498	1.215765	2
39518	1.216965	3
39538	1.218166	1
39558	1.219367	6
39578	1.220569	3
39598	1.221772	1
39618	1.222975	4
39638	1.224179	3
39658	1.225383	4
39678	1.226588	1
39698	1.227793	1
39718	1.228999	4
39738	1.230206	1
39758	1.231413	3
39778	1.232621	2
39798	1.233829	1
39818	1.235039	0
39838	1.236248	3
39858	1.237458	2
39878	1.238669	5
39898	1.239881	3
[truncated: 48,052 more rows]
