# Supplementary material for: Baseline characterization data for raw rice husk
Source: Data Brief. 2019 Jul 16;25:104219. doi: 10.1016/j.dib.2019.104219 (PMC6690668; doi:10.1016/j.dib.2019.104219)
Supplement: Supplementary file 8 [file mmc8.zip › dib_104219_Rice husk P1_0 -Raw Data File_mmc8.TXT]

Binning: 20 channels
Deadtime Correction: on
Channel	Mass (u)	Intensity
10	0.000755	0
30	0.000785	0
50	0.000815	0
70	0.000845	0
90	0.000876	0
110	0.000908	0
130	0.000940	0
150	0.000973	0
170	0.001006	0
190	0.001040	0
210	0.001075	0
230	0.001110	0
250	0.001145	0
270	0.001182	0
290	0.001218	0
310	0.001256	0
330	0.001293	0
350	0.001332	0
370	0.001371	0
390	0.001410	0
410	0.001450	0
430	0.001491	0
450	0.001532	0
470	0.001574	0
490	0.001616	0
510	0.001659	0
530	0.001703	0
550	0.001747	0
570	0.001791	0
590	0.001836	0
610	0.001882	0
630	0.001928	0
650	0.001975	0
670	0.002023	0
690	0.002071	0
710	0.002119	0
730	0.002168	0
750	0.002218	0
770	0.002268	0
790	0.002319	0
810	0.002370	0
830	0.002422	0
850	0.002474	0
870	0.002527	0
890	0.002581	0
910	0.002635	0
930	0.002690	0
950	0.002745	0
970	0.002801	0
990	0.002857	0
1010	0.002914	0
1030	0.002972	0
1050	0.003030	0
1070	0.003088	0
1090	0.003148	0
1110	0.003207	0
1130	0.003268	0
1150	0.003328	0
1170	0.003390	0
1190	0.003452	0
1210	0.003514	0
1230	0.003578	0
1250	0.003641	0
1270	0.003706	0
1290	0.003770	0
1310	0.003836	0
1330	0.003902	0
1350	0.003968	0
1370	0.004035	0
1390	0.004103	0
1410	0.004171	0
1430	0.004240	0
1450	0.004309	0
1470	0.004379	0
1490	0.004449	0
1510	0.004520	0
1530	0.004592	0
1550	0.004664	0
1570	0.004737	0
1590	0.004810	0
1610	0.004884	0
1630	0.004958	0
1650	0.005033	0
1670	0.005108	0
1690	0.005184	0
1710	0.005261	0
1730	0.005338	0
1750	0.005416	0
1770	0.005494	0
1790	0.005573	0
1810	0.005652	0
1830	0.005732	0
1850	0.005813	0
1870	0.005894	0
1890	0.005976	0
1910	0.006058	0
1930	0.006141	0
1950	0.006224	0
1970	0.006308	0
1990	0.006392	0
2010	0.006477	0
2030	0.006563	0
2050	0.006649	0
2070	0.006736	0
2090	0.006823	0
2110	0.006911	0
2130	0.006999	0
2150	0.007088	0
2170	0.007178	0
2190	0.007268	0
2210	0.007359	0
2230	0.007450	0
2250	0.007542	0
2270	0.007634	0
2290	0.007727	0
2310	0.007820	0
2330	0.007914	0
2350	0.008009	0
2370	0.008104	0
2390	0.008200	0
2410	0.008296	0
2430	0.008393	0
2450	0.008490	0
2470	0.008588	0
2490	0.008687	0
2510	0.008786	0
2530	0.008885	0
2550	0.008986	0
2570	0.009086	0
2590	0.009188	0
2610	0.009290	0
2630	0.009392	0
2650	0.009495	0
2670	0.009599	0
2690	0.009703	0
2710	0.009807	0
2730	0.009913	0
2750	0.010018	0
2770	0.010125	0
2790	0.010232	0
2810	0.010339	0
2830	0.010447	0
2850	0.010556	0
2870	0.010665	0
2890	0.010775	0
2910	0.010885	0
2930	0.010996	0
2950	0.011108	0
2970	0.011220	0
2990	0.011332	0
3010	0.011445	0
3030	0.011559	0
3050	0.011673	0
3070	0.011788	0
3090	0.011903	0
3110	0.012019	0
3130	0.012136	0
3150	0.012253	0
3170	0.012370	0
3190	0.012489	0
3210	0.012607	0
3230	0.012727	0
3250	0.012846	0
3270	0.012967	0
3290	0.013088	0
3310	0.013209	0
3330	0.013331	0
3350	0.013454	0
3370	0.013577	0
3390	0.013701	0
3410	0.013826	0
3430	0.013950	0
3450	0.014076	0
3470	0.014202	0
3490	0.014329	0
3510	0.014456	0
3530	0.014583	0
3550	0.014712	0
3570	0.014841	0
3590	0.014970	0
3610	0.015100	0
3630	0.015230	0
3650	0.015362	0
3670	0.015493	0
3690	0.015625	0
3710	0.015758	0
3730	0.015892	0
3750	0.016025	0
3770	0.016160	0
3790	0.016295	0
3810	0.016431	0
3830	0.016567	0
3850	0.016703	0
3870	0.016841	0
3890	0.016979	0
3910	0.017117	0
3930	0.017256	0
3950	0.017395	0
3970	0.017536	0
3990	0.017676	0
4010	0.017817	0
4030	0.017959	0
4050	0.018101	0
4070	0.018244	0
4090	0.018388	0
4110	0.018532	0
4130	0.018676	0
4150	0.018822	0
4170	0.018967	0
4190	0.019114	0
4210	0.019260	0
4230	0.019408	0
4250	0.019556	1
4270	0.019704	0
4290	0.019853	0
4310	0.020003	0
4330	0.020153	0
4350	0.020304	0
4370	0.020455	0
4390	0.020607	0
4410	0.020759	0
4430	0.020912	0
4450	0.021066	0
4470	0.021220	0
4490	0.021375	0
4510	0.021530	0
4530	0.021686	0
4550	0.021842	0
4570	0.021999	0
4590	0.022157	0
4610	0.022315	0
4630	0.022473	0
4650	0.022633	0
4670	0.022792	0
4690	0.022953	0
4710	0.023114	0
4730	0.023275	0
4750	0.023437	0
4770	0.023600	0
4790	0.023763	0
4810	0.023926	0
4830	0.024091	0
4850	0.024255	0
4870	0.024421	0
4890	0.024587	0
4910	0.024753	0
4930	0.024920	0
4950	0.025088	0
4970	0.025256	0
4990	0.025425	1
5010	0.025594	0
5030	0.025764	0
5050	0.025934	0
5070	0.026105	0
5090	0.026277	0
5110	0.026449	0
5130	0.026622	0
5150	0.026795	0
5170	0.026969	0
5190	0.027143	0
5210	0.027318	0
5230	0.027493	0
5250	0.027669	0
5270	0.027846	0
5290	0.028023	0
5310	0.028201	0
5330	0.028379	0
5350	0.028558	0
5370	0.028737	0
5390	0.028917	0
5410	0.029098	0
5430	0.029279	0
5450	0.029461	0
5470	0.029643	0
5490	0.029826	0
5510	0.030009	0
5530	0.030193	0
5550	0.030377	0
5570	0.030562	0
5590	0.030748	0
5610	0.030934	0
5630	0.031121	1
5650	0.031308	0
5670	0.031496	0
5690	0.031684	0
5710	0.031873	0
5730	0.032063	0
5750	0.032253	0
5770	0.032444	0
5790	0.032635	0
5810	0.032826	0
5830	0.033019	0
5850	0.033212	0
5870	0.033405	0
5890	0.033599	0
5910	0.033794	0
5930	0.033989	0
5950	0.034185	0
5970	0.034381	0
5990	0.034578	0
6010	0.034775	0
6030	0.034973	0
6050	0.035171	0
6070	0.035371	0
6090	0.035570	0
6110	0.035770	0
6130	0.035971	0
6150	0.036172	0
6170	0.036374	0
6190	0.036577	0
6210	0.036780	0
6230	0.036983	0
6250	0.037187	0
6270	0.037392	0
6290	0.037597	0
6310	0.037803	0
6330	0.038010	0
6350	0.038217	0
6370	0.038424	0
6390	0.038632	0
6410	0.038841	0
6430	0.039050	0
6450	0.039260	0
6470	0.039470	0
6490	0.039681	0
6510	0.039892	0
6530	0.040104	0
6550	0.040317	0
6570	0.040530	0
6590	0.040744	0
6610	0.040958	0
6630	0.041173	0
6650	0.041388	0
6670	0.041604	0
6690	0.041820	0
6710	0.042037	0
6730	0.042255	0
6750	0.042473	0
6770	0.042692	0
6790	0.042911	0
6810	0.043131	0
6830	0.043352	0
6850	0.043572	0
6870	0.043794	0
6890	0.044016	0
6910	0.044239	0
6930	0.044462	0
6950	0.044686	0
6970	0.044910	0
6990	0.045135	0
7010	0.045361	0
7030	0.045587	1
7050	0.045813	0
7070	0.046040	0
7090	0.046268	0
7110	0.046496	0
7130	0.046725	0
7150	0.046955	0
7170	0.047185	0
7190	0.047415	0
7210	0.047646	0
7230	0.047878	0
7250	0.048110	0
7270	0.048343	0
7290	0.048576	0
7310	0.048810	0
7330	0.049045	0
7350	0.049280	0
7370	0.049515	0
7390	0.049751	0
7410	0.049988	0
7430	0.050225	0
7450	0.050463	0
7470	0.050701	0
7490	0.050940	0
7510	0.051180	0
7530	0.051420	0
7550	0.051661	0
7570	0.051902	0
7590	0.052144	0
7610	0.052386	0
7630	0.052629	0
7650	0.052872	0
7670	0.053116	0
7690	0.053361	0
7710	0.053606	0
7730	0.053852	0
7750	0.054098	0
7770	0.054345	0
7790	0.054592	0
7810	0.054840	0
7830	0.055089	0
7850	0.055338	0
7870	0.055587	0
7890	0.055838	0
7910	0.056088	0
7930	0.056340	0
7950	0.056592	0
7970	0.056844	0
7990	0.057097	0
8010	0.057351	0
8030	0.057605	0
8050	0.057859	0
8070	0.058115	0
8090	0.058370	0
8110	0.058627	0
8130	0.058884	0
8150	0.059141	0
8170	0.059399	0
8190	0.059658	0
8210	0.059917	0
8230	0.060177	0
8250	0.060437	0
8270	0.060698	0
8290	0.060959	0
8310	0.061221	0
8330	0.061484	0
8350	0.061747	0
8370	0.062011	0
8390	0.062275	0
8410	0.062540	0
8430	0.062805	0
8450	0.063071	0
8470	0.063338	0
8490	0.063605	0
8510	0.063872	0
8530	0.064140	0
8550	0.064409	0
8570	0.064678	0
8590	0.064948	0
8610	0.065219	0
8630	0.065490	0
8650	0.065761	0
8670	0.066033	0
8690	0.066306	0
8710	0.066579	0
8730	0.066853	0
8750	0.067127	0
8770	0.067402	0
8790	0.067678	0
8810	0.067954	0
8830	0.068230	0
8850	0.068507	0
8870	0.068785	0
8890	0.069063	0
8910	0.069342	0
8930	0.069622	0
8950	0.069902	0
8970	0.070182	0
8990	0.070463	0
9010	0.070745	0
9030	0.071027	0
9050	0.071310	0
9070	0.071593	0
9090	0.071877	0
9110	0.072162	0
9130	0.072447	0
9150	0.072732	0
9170	0.073018	0
9190	0.073305	0
9210	0.073592	0
9230	0.073880	0
9250	0.074169	0
9270	0.074458	0
9290	0.074747	0
9310	0.075037	0
9330	0.075328	0
9350	0.075619	0
9370	0.075911	0
9390	0.076203	0
9410	0.076496	0
9430	0.076789	0
9450	0.077083	0
9470	0.077378	0
9490	0.077673	0
9510	0.077969	0
9530	0.078265	0
9550	0.078562	0
9570	0.078859	0
9590	0.079157	0
9610	0.079456	0
9630	0.079755	0
9650	0.080054	0
9670	0.080355	0
9690	0.080655	0
9710	0.080957	0
9730	0.081259	0
9750	0.081561	0
9770	0.081864	0
9790	0.082168	0
9810	0.082472	0
9830	0.082776	0
9850	0.083082	0
9870	0.083387	0
9890	0.083694	0
9910	0.084001	0
9930	0.084308	0
9950	0.084616	0
9970	0.084925	0
9990	0.085234	0
10010	0.085544	0
10030	0.085854	0
10050	0.086165	0
10070	0.086476	0
10090	0.086788	0
10110	0.087101	0
10130	0.087414	0
10150	0.087728	0
10170	0.088042	1
10190	0.088357	0
10210	0.088672	0
10230	0.088988	0
10250	0.089304	0
10270	0.089622	0
10290	0.089939	0
10310	0.090257	0
10330	0.090576	0
10350	0.090895	0
10370	0.091215	0
10390	0.091536	0
10410	0.091857	0
10430	0.092178	0
10450	0.092500	0
10470	0.092823	0
10490	0.093146	0
10510	0.093470	0
10530	0.093794	0
10550	0.094119	0
10570	0.094445	0
10590	0.094771	0
10610	0.095097	0
10630	0.095424	0
10650	0.095752	0
10670	0.096080	0
10690	0.096409	0
10710	0.096739	0
10730	0.097069	0
10750	0.097399	0
10770	0.097730	0
10790	0.098062	0
10810	0.098394	0
10830	0.098727	0
10850	0.099060	0
10870	0.099394	0
10890	0.099729	0
10910	0.100064	0
10930	0.100399	0
10950	0.100735	0
10970	0.101072	0
10990	0.101409	0
11010	0.101747	0
11030	0.102085	0
11050	0.102424	0
11070	0.102764	0
11090	0.103104	0
11110	0.103445	0
11130	0.103786	0
11150	0.104128	2
11170	0.104470	0
11190	0.104813	0
11210	0.105156	0
11230	0.105500	0
11250	0.105845	0
11270	0.106190	0
11290	0.106536	0
11310	0.106882	0
11330	0.107229	0
11350	0.107576	0
11370	0.107924	0
11390	0.108273	0
11410	0.108622	0
11430	0.108971	0
11450	0.109321	0
11470	0.109672	0
11490	0.110024	0
11510	0.110375	0
11530	0.110728	0
11550	0.111081	0
11570	0.111434	0
11590	0.111788	0
11610	0.112143	0
11630	0.112498	0
11650	0.112854	0
11670	0.113211	0
11690	0.113568	0
11710	0.113925	0
11730	0.114283	0
11750	0.114642	0
11770	0.115001	0
11790	0.115361	0
11810	0.115721	0
11830	0.116082	0
11850	0.116443	0
11870	0.116805	0
11890	0.117168	0
11910	0.117531	0
11930	0.117894	0
11950	0.118259	0
11970	0.118624	0
11990	0.118989	0
12010	0.119355	0
12030	0.119721	0
12050	0.120088	0
12070	0.120456	0
12090	0.120824	0
12110	0.121193	0
12130	0.121562	0
12150	0.121932	1
12170	0.122302	0
12190	0.122673	0
12210	0.123045	0
12230	0.123417	0
12250	0.123790	1
12270	0.124163	0
12290	0.124537	0
12310	0.124911	0
12330	0.125286	0
12350	0.125661	0
12370	0.126037	0
12390	0.126414	0
12410	0.126791	0
12430	0.127169	0
12450	0.127547	0
12470	0.127926	0
12490	0.128305	0
12510	0.128685	0
12530	0.129066	0
12550	0.129447	0
12570	0.129829	0
12590	0.130211	0
12610	0.130594	0
12630	0.130977	0
12650	0.131361	0
12670	0.131745	0
12690	0.132130	0
12710	0.132516	0
12730	0.132902	0
12750	0.133289	0
12770	0.133676	0
12790	0.134064	0
12810	0.134452	0
12830	0.134841	0
12850	0.135231	0
12870	0.135621	0
12890	0.136011	0
12910	0.136403	0
12930	0.136794	0
12950	0.137187	0
12970	0.137580	0
12990	0.137973	0
13010	0.138367	0
13030	0.138762	0
13050	0.139157	0
13070	0.139552	0
13090	0.139949	0
13110	0.140345	0
13130	0.140743	0
13150	0.141141	0
13170	0.141539	0
13190	0.141938	0
13210	0.142338	0
13230	0.142738	0
13250	0.143139	0
13270	0.143540	0
13290	0.143942	0
13310	0.144345	0
13330	0.144748	0
13350	0.145151	0
13370	0.145555	0
13390	0.145960	0
13410	0.146365	0
13430	0.146771	0
13450	0.147177	0
13470	0.147584	0
13490	0.147992	0
13510	0.148400	0
13530	0.148808	0
13550	0.149218	0
13570	0.149627	0
13590	0.150038	0
13610	0.150448	0
13630	0.150860	0
13650	0.151272	0
13670	0.151684	0
13690	0.152098	0
13710	0.152511	0
13730	0.152925	0
13750	0.153340	0
13770	0.153756	0
13790	0.154171	0
13810	0.154588	0
13830	0.155005	0
13850	0.155423	0
13870	0.155841	0
13890	0.156259	0
13910	0.156679	0
13930	0.157099	0
13950	0.157519	0
13970	0.157940	0
13990	0.158362	0
14010	0.158784	0
14030	0.159206	0
14050	0.159630	0
14070	0.160053	0
14090	0.160478	0
14110	0.160903	0
14130	0.161328	0
14150	0.161754	0
14170	0.162181	0
14190	0.162608	0
14210	0.163035	0
14230	0.163464	0
14250	0.163893	0
14270	0.164322	0
14290	0.164752	1
14310	0.165182	0
14330	0.165614	0
14350	0.166045	0
14370	0.166477	1
14390	0.166910	0
14410	0.167344	0
14430	0.167777	0
14450	0.168212	0
14470	0.168647	0
14490	0.169082	0
14510	0.169519	0
14530	0.169955	0
14550	0.170393	0
14570	0.170830	0
14590	0.171269	0
14610	0.171708	0
14630	0.172147	0
14650	0.172587	0
14670	0.173028	0
14690	0.173469	0
14710	0.173911	0
14730	0.174353	0
14750	0.174796	0
14770	0.175240	0
14790	0.175684	0
14810	0.176128	0
14830	0.176573	0
14850	0.177019	0
14870	0.177465	0
14890	0.177912	0
14910	0.178359	0
14930	0.178807	0
14950	0.179256	0
14970	0.179705	0
14990	0.180155	0
15010	0.180605	0
15030	0.181055	0
15050	0.181507	0
15070	0.181959	0
15090	0.182411	0
15110	0.182864	0
15130	0.183318	0
15150	0.183772	0
15170	0.184226	0
15190	0.184682	0
15210	0.185137	0
15230	0.185594	0
15250	0.186051	0
15270	0.186508	0
15290	0.186966	0
15310	0.187425	0
15330	0.187884	0
15350	0.188344	0
15370	0.188804	0
15390	0.189265	0
15410	0.189726	0
15430	0.190188	0
15450	0.190651	0
15470	0.191114	1
15490	0.191578	0
15510	0.192042	0
15530	0.192507	0
15550	0.192972	0
15570	0.193438	0
15590	0.193904	0
15610	0.194371	0
15630	0.194839	0
15650	0.195307	0
15670	0.195776	0
15690	0.196245	0
15710	0.196715	0
15730	0.197186	0
15750	0.197656	0
15770	0.198128	0
15790	0.198600	0
15810	0.199073	0
15830	0.199546	0
15850	0.200020	0
15870	0.200494	0
15890	0.200969	0
15910	0.201444	0
15930	0.201921	0
15950	0.202397	0
15970	0.202874	0
15990	0.203352	0
16010	0.203830	0
16030	0.204309	0
16050	0.204788	0
16070	0.205268	0
16090	0.205749	0
16110	0.206230	0
16130	0.206712	0
16150	0.207194	0
16170	0.207677	0
16190	0.208160	0
16210	0.208644	0
16230	0.209128	0
16250	0.209613	0
16270	0.210099	0
16290	0.210585	0
16310	0.211072	0
16330	0.211559	0
16350	0.212047	0
16370	0.212535	0
16390	0.213024	0
16394	0.213122	0
16414	0.213612	0
16434	0.214102	0
16454	0.214593	0
16474	0.215084	0
16494	0.215576	0
16514	0.216068	0
16534	0.216561	0
16554	0.217055	0
16574	0.217549	0
16594	0.218044	0
16614	0.218539	0
16634	0.219035	0
16654	0.219531	0
16674	0.220028	0
16694	0.220525	0
16714	0.221023	0
16734	0.221522	0
16754	0.222021	0
16774	0.222521	0
16794	0.223021	0
16814	0.223522	0
16834	0.224023	0
16854	0.224525	0
16874	0.225028	0
16894	0.225531	0
16914	0.226035	0
16934	0.226539	0
16954	0.227044	0
16974	0.227549	0
16994	0.228055	0
17014	0.228562	0
17034	0.229069	0
17054	0.229576	0
17074	0.230084	0
17094	0.230593	0
17114	0.231102	0
17134	0.231612	0
17154	0.232123	0
17174	0.232634	0
17194	0.233145	0
17214	0.233657	0
17234	0.234170	0
17254	0.234683	0
17274	0.235197	0
17294	0.235711	0
17314	0.236226	0
17334	0.236742	0
17354	0.237258	0
17374	0.237774	0
17394	0.238291	0
17414	0.238809	0
17434	0.239327	0
17454	0.239846	0
17474	0.240366	0
17494	0.240885	0
17514	0.241406	0
17534	0.241927	0
17554	0.242449	0
17574	0.242971	0
17594	0.243494	0
17614	0.244017	0
17634	0.244541	0
17654	0.245065	0
17674	0.245590	0
17694	0.246116	1
17714	0.246642	0
17734	0.247169	0
17754	0.247696	0
17774	0.248224	0
17794	0.248752	0
17814	0.249281	0
17834	0.249811	0
17854	0.250341	0
17874	0.250871	0
17894	0.251403	0
17914	0.251934	0
17934	0.252467	0
17954	0.253000	0
17974	0.253533	0
17994	0.254067	1
18014	0.254602	0
18034	0.255137	0
18054	0.255672	0
18074	0.256209	0
18094	0.256745	0
18114	0.257283	0
18134	0.257821	0
18154	0.258359	0
18174	0.258898	0
18194	0.259438	0
18214	0.259978	0
18234	0.260519	0
18254	0.261060	0
18274	0.261602	0
18294	0.262144	0
18314	0.262687	0
18334	0.263231	0
18354	0.263775	0
18374	0.264320	0
18394	0.264865	0
18414	0.265411	0
18434	0.265957	0
18454	0.266504	0
18474	0.267052	0
18494	0.267600	0
18514	0.268148	0
18534	0.268697	0
18554	0.269247	0
18574	0.269797	0
18594	0.270348	0
18614	0.270900	0
18634	0.271452	0
18654	0.272004	0
18674	0.272557	0
18694	0.273111	0
18714	0.273665	0
18734	0.274220	0
18754	0.274775	0
18774	0.275331	0
18794	0.275888	0
18814	0.276445	0
18834	0.277002	0
18854	0.277561	0
18874	0.278119	0
18894	0.278679	0
18914	0.279238	0
18934	0.279799	0
18954	0.280360	0
18974	0.280921	0
18994	0.281483	0
19014	0.282046	0
19034	0.282609	0
19054	0.283173	0
19074	0.283737	0
19094	0.284302	0
19114	0.284868	0
19134	0.285434	0
19154	0.286000	0
19174	0.286568	0
19194	0.287135	0
19214	0.287704	0
19234	0.288272	0
19254	0.288842	0
19274	0.289412	0
19294	0.289982	0
19314	0.290553	0
19334	0.291125	0
19354	0.291697	0
19374	0.292270	0
19394	0.292843	0
19414	0.293417	0
19434	0.293992	0
19454	0.294567	0
19474	0.295142	0
19494	0.295718	0
19514	0.296295	0
19534	0.296872	0
19554	0.297450	0
19574	0.298028	0
19594	0.298607	0
19614	0.299187	0
19634	0.299767	0
19654	0.300348	0
19674	0.300929	0
19694	0.301511	0
19714	0.302093	0
19734	0.302676	0
19754	0.303259	0
19774	0.303843	0
19794	0.304428	0
19814	0.305013	0
19834	0.305599	0
19854	0.306185	0
19874	0.306772	0
19894	0.307359	0
19914	0.307947	0
19934	0.308535	0
19954	0.309124	0
19974	0.309714	0
19994	0.310304	0
20014	0.310895	0
20034	0.311486	0
20054	0.312078	0
20074	0.312671	0
20094	0.313264	0
20114	0.313857	0
20134	0.314451	0
20154	0.315046	0
20174	0.315641	0
20194	0.316237	0
20214	0.316833	0
20234	0.317430	0
20254	0.318028	0
20274	0.318626	0
20294	0.319224	0
20314	0.319824	0
20334	0.320423	0
20354	0.321024	0
20374	0.321624	0
20394	0.322226	0
20414	0.322828	0
20434	0.323430	0
20454	0.324033	0
20474	0.324637	0
20494	0.325241	0
20514	0.325846	0
20534	0.326451	0
20554	0.327057	0
20574	0.327664	0
20594	0.328271	0
20614	0.328879	0
20634	0.329487	0
20654	0.330095	0
20674	0.330705	0
20694	0.331315	0
20714	0.331925	0
20734	0.332536	0
20754	0.333147	0
20774	0.333759	0
20794	0.334372	0
20814	0.334985	0
20834	0.335599	0
20854	0.336213	0
20874	0.336828	0
20894	0.337444	0
20914	0.338060	0
20934	0.338676	0
20954	0.339294	0
20974	0.339911	0
20994	0.340530	0
21014	0.341148	0
21034	0.341768	0
21054	0.342388	0
21074	0.343008	0
21094	0.343629	0
21114	0.344251	0
21134	0.344873	0
21154	0.345496	0
21174	0.346119	0
21194	0.346743	0
21214	0.347368	0
21234	0.347993	0
21254	0.348618	0
21274	0.349244	0
21294	0.349871	0
21314	0.350498	0
21334	0.351126	0
21354	0.351754	1
21374	0.352383	0
21394	0.353013	0
21414	0.353643	0
21434	0.354274	0
21454	0.354905	0
21474	0.355537	0
21494	0.356169	0
21514	0.356802	0
21534	0.357435	0
21554	0.358069	0
21574	0.358704	0
21594	0.359339	0
21614	0.359975	0
21634	0.360611	0
21654	0.361248	0
21674	0.361885	0
21694	0.362523	0
21714	0.363161	0
21734	0.363800	0
21754	0.364440	0
21774	0.365080	0
21794	0.365721	0
21814	0.366362	0
21834	0.367004	0
21854	0.367647	0
21874	0.368290	0
21894	0.368933	0
21914	0.369577	0
21934	0.370222	0
21954	0.370867	0
21974	0.371513	0
21994	0.372159	0
22014	0.372806	0
22034	0.373454	0
22054	0.374102	0
22074	0.374750	0
22094	0.375400	0
22114	0.376049	0
22134	0.376700	0
22154	0.377350	0
22174	0.378002	0
22194	0.378654	0
22214	0.379306	0
22234	0.379959	0
22254	0.380613	0
22274	0.381267	0
22294	0.381922	0
22314	0.382577	0
22334	0.383233	0
22354	0.383890	0
22374	0.384547	0
22394	0.385204	0
22414	0.385863	0
22434	0.386521	0
22454	0.387181	0
22474	0.387840	0
22494	0.388501	0
22514	0.389162	0
22534	0.389823	0
22554	0.390485	0
22574	0.391148	0
22594	0.391811	0
22614	0.392475	0
22634	0.393139	0
22654	0.393804	0
22674	0.394470	0
22694	0.395136	0
22714	0.395802	0
22734	0.396469	0
22754	0.397137	0
22774	0.397805	0
22794	0.398474	0
22814	0.399144	0
22834	0.399814	0
22854	0.400484	0
22874	0.401155	0
22894	0.401827	0
22914	0.402499	0
22934	0.403172	0
22954	0.403845	0
22974	0.404519	0
22994	0.405193	0
23014	0.405868	0
23034	0.406544	0
23054	0.407220	0
23074	0.407897	0
23094	0.408574	0
23114	0.409252	0
23134	0.409930	0
23154	0.410609	0
23174	0.411289	0
23194	0.411969	0
23214	0.412649	0
23234	0.413331	0
23254	0.414012	0
23274	0.414695	0
23294	0.415378	0
23314	0.416061	0
23334	0.416745	0
23354	0.417430	0
23374	0.418115	0
23394	0.418800	0
23414	0.419487	0
23434	0.420173	0
23454	0.420861	0
23474	0.421549	0
23494	0.422237	0
23514	0.422926	0
23534	0.423616	0
23554	0.424306	0
23574	0.424997	0
23594	0.425688	0
23614	0.426380	0
23634	0.427072	0
23654	0.427765	0
23674	0.428459	0
23694	0.429153	0
23714	0.429848	0
23734	0.430543	0
23754	0.431239	0
23774	0.431935	0
23794	0.432632	0
23814	0.433330	0
23834	0.434028	0
23854	0.434726	0
23874	0.435425	0
23894	0.436125	0
23914	0.436825	0
23934	0.437526	0
23954	0.438228	0
23974	0.438930	0
23994	0.439632	0
24014	0.440335	0
24034	0.441039	0
24054	0.441743	0
24074	0.442448	0
24094	0.443153	0
24114	0.443859	0
24134	0.444566	0
24154	0.445273	0
24174	0.445980	0
24194	0.446688	0
24214	0.447397	0
24234	0.448106	0
24254	0.448816	0
24274	0.449527	0
24294	0.450238	0
24314	0.450949	0
24334	0.451661	0
24354	0.452374	0
24374	0.453087	0
24394	0.453801	0
24414	0.454515	0
24434	0.455230	0
24454	0.455945	0
24474	0.456662	0
24494	0.457378	1
24514	0.458095	0
24534	0.458813	0
24554	0.459531	1
24574	0.460250	0
24594	0.460969	0
24614	0.461689	0
24634	0.462410	0
24654	0.463131	0
24674	0.463853	0
24694	0.464575	0
24714	0.465298	0
24734	0.466021	0
24754	0.466745	0
24774	0.467469	0
24794	0.468194	1
24814	0.468920	0
24834	0.469646	0
24854	0.470373	0
24874	0.471100	0
24894	0.471828	0
24914	0.472556	0
24934	0.473285	0
24954	0.474014	0
24974	0.474745	0
24994	0.475475	0
25014	0.476206	0
25034	0.476938	0
25054	0.477670	0
25074	0.478403	0
25094	0.479137	0
25114	0.479871	0
25134	0.480605	0
25154	0.481340	0
25174	0.482076	0
25194	0.482812	0
25214	0.483549	0
25234	0.484287	0
25254	0.485024	0
25274	0.485763	0
25294	0.486502	0
25314	0.487242	0
25334	0.487982	0
25354	0.488723	0
25374	0.489464	0
25394	0.490206	0
25414	0.490948	0
25434	0.491691	0
25454	0.492435	0
25474	0.493179	0
25494	0.493923	0
25514	0.494669	0
25534	0.495414	0
25554	0.496161	0
25574	0.496908	0
25594	0.497655	0
25614	0.498403	0
25634	0.499152	0
25654	0.499901	0
25674	0.500651	0
25694	0.501401	0
25714	0.502152	0
25734	0.502903	0
25754	0.503655	0
25774	0.504408	0
25794	0.505161	0
25814	0.505915	0
25834	0.506669	0
25854	0.507424	0
25874	0.508179	0
25894	0.508935	0
25914	0.509691	0
25934	0.510448	0
25954	0.511206	0
25974	0.511964	0
25994	0.512723	0
26014	0.513482	0
26034	0.514242	0
26054	0.515002	0
26074	0.515763	0
26094	0.516525	0
26114	0.517287	0
26134	0.518049	0
26154	0.518813	0
26174	0.519576	0
26194	0.520341	0
26214	0.521106	0
26234	0.521871	0
26254	0.522637	0
26274	0.523404	0
26294	0.524171	0
26314	0.524939	0
26334	0.525707	0
26354	0.526476	0
26374	0.527245	0
26394	0.528015	0
26414	0.528785	0
26434	0.529557	0
26454	0.530328	0
26474	0.531100	0
26494	0.531873	0
26514	0.532646	0
26534	0.533420	0
26554	0.534195	0
26574	0.534970	0
26594	0.535745	0
26614	0.536521	0
26634	0.537298	0
26654	0.538075	0
26674	0.538853	0
26694	0.539632	0
26714	0.540411	0
26734	0.541190	0
26754	0.541970	0
26774	0.542751	0
26794	0.543532	0
26814	0.544314	0
26834	0.545096	0
26854	0.545879	0
26874	0.546662	0
26894	0.547446	0
26914	0.548231	0
26934	0.549016	0
26954	0.549802	0
26974	0.550588	0
26994	0.551375	0
27014	0.552162	0
27034	0.552950	0
27054	0.553738	0
27074	0.554528	0
27094	0.555317	0
27114	0.556107	0
27134	0.556898	0
27154	0.557689	0
27174	0.558481	0
27194	0.559274	0
27214	0.560067	0
27234	0.560860	0
27254	0.561654	0
27274	0.562449	0
27294	0.563244	0
27314	0.564040	0
27334	0.564836	0
27354	0.565633	0
27374	0.566431	0
27394	0.567229	0
27414	0.568027	0
27434	0.568826	0
27454	0.569626	0
27474	0.570426	0
27494	0.571227	0
27514	0.572029	0
27534	0.572831	0
27554	0.573633	0
27574	0.574436	0
27594	0.575240	0
27614	0.576044	0
27634	0.576849	0
27654	0.577654	0
27674	0.578460	0
27694	0.579267	0
27714	0.580074	0
27734	0.580881	0
27754	0.581689	0
27774	0.582498	0
27794	0.583307	0
27814	0.584117	0
27834	0.584928	0
27854	0.585739	0
27874	0.586550	0
27894	0.587362	0
27914	0.588175	0
27934	0.588988	0
27954	0.589802	0
27974	0.590616	0
27994	0.591431	0
28014	0.592247	0
28034	0.593063	0
28054	0.593879	0
28074	0.594696	0
28094	0.595514	0
28114	0.596332	0
28134	0.597151	0
28154	0.597970	0
28174	0.598790	0
28194	0.599611	0
28214	0.600432	0
28234	0.601254	0
28254	0.602076	0
28274	0.602899	0
28294	0.603722	0
28314	0.604546	0
28334	0.605370	0
28354	0.606195	0
28374	0.607021	0
28394	0.607847	0
28414	0.608674	0
28434	0.609501	0
28454	0.610329	0
28474	0.611157	0
28494	0.611986	0
28514	0.612815	0
28534	0.613646	0
28554	0.614476	0
28574	0.615307	0
28594	0.616139	0
28614	0.616971	0
28634	0.617804	0
28654	0.618638	0
28674	0.619472	0
28694	0.620306	0
28714	0.621141	0
28734	0.621977	0
28754	0.622813	0
28774	0.623650	0
28794	0.624487	0
28814	0.625325	0
28834	0.626164	0
28854	0.627003	0
28874	0.627842	0
28894	0.628683	0
28914	0.629523	0
28934	0.630365	0
28954	0.631207	0
28974	0.632049	0
28994	0.632892	0
29014	0.633735	0
29034	0.634580	0
29054	0.635424	0
29074	0.636269	0
29094	0.637115	0
29114	0.637962	0
29134	0.638809	0
29154	0.639656	0
29174	0.640504	0
29194	0.641353	0
29214	0.642202	0
29234	0.643052	0
29254	0.643902	0
29274	0.644753	0
29294	0.645604	0
29314	0.646456	0
29334	0.647309	0
29354	0.648162	0
29374	0.649015	0
29394	0.649870	0
29414	0.650724	0
29434	0.651580	0
29454	0.652436	0
29474	0.653292	0
29494	0.654149	0
29514	0.655007	0
29534	0.655865	0
29554	0.656724	0
29574	0.657583	0
29594	0.658443	0
29614	0.659303	0
29634	0.660164	0
29654	0.661025	0
29674	0.661888	0
29694	0.662750	0
29714	0.663613	0
29734	0.664477	0
29754	0.665342	1
29774	0.666206	0
29794	0.667072	0
29814	0.667938	0
29834	0.668804	0
29854	0.669672	0
29874	0.670539	0
29894	0.671408	0
29914	0.672276	0
29934	0.673146	0
29954	0.674016	0
29974	0.674886	0
29994	0.675757	0
30014	0.676629	0
30034	0.677501	0
30054	0.678374	0
30074	0.679247	0
30094	0.680121	0
30114	0.680995	0
30134	0.681870	0
30154	0.682746	0
30174	0.683622	0
30194	0.684499	0
30214	0.685376	0
30234	0.686254	0
30254	0.687132	0
30274	0.688011	0
30294	0.688891	0
30314	0.689771	0
30334	0.690651	0
30354	0.691533	0
30374	0.692414	0
30394	0.693297	0
30414	0.694180	0
30434	0.695063	0
30454	0.695947	0
30474	0.696831	0
30494	0.697717	0
30514	0.698602	0
30534	0.699489	0
30554	0.700375	0
30574	0.701263	0
30594	0.702151	0
30614	0.703039	0
30634	0.703928	0
30654	0.704818	0
30674	0.705708	0
30694	0.706599	0
30714	0.707490	0
30734	0.708382	0
30754	0.709274	0
30774	0.710167	0
30794	0.711061	0
30814	0.711955	0
30834	0.712849	0
30854	0.713745	0
30874	0.714640	0
30894	0.715537	0
30914	0.716434	0
30934	0.717331	0
30954	0.718229	0
30974	0.719128	0
30994	0.720027	0
31014	0.720927	0
31034	0.721827	0
31054	0.722728	0
31074	0.723629	0
31094	0.724531	0
31114	0.725434	0
31134	0.726337	0
31154	0.727241	0
31174	0.728145	0
31194	0.729050	0
31214	0.729955	0
31234	0.730861	0
31254	0.731767	0
31274	0.732674	0
31294	0.733582	0
31314	0.734490	0
31334	0.735399	0
31354	0.736308	0
31374	0.737218	1
31394	0.738128	0
31414	0.739039	0
31434	0.739951	0
31454	0.740863	0
31474	0.741775	0
31494	0.742689	0
31514	0.743602	0
31534	0.744517	0
31554	0.745432	0
31574	0.746347	0
31594	0.747263	0
31614	0.748180	0
31634	0.749097	0
31654	0.750014	0
31674	0.750933	0
31694	0.751851	0
31714	0.752771	0
31734	0.753691	0
31754	0.754611	0
31774	0.755532	0
31794	0.756454	0
31814	0.757376	0
31834	0.758299	0
31854	0.759222	0
31874	0.760146	0
31894	0.761071	0
31914	0.761996	0
31934	0.762921	0
31954	0.763847	0
31974	0.764774	0
31994	0.765701	0
32014	0.766629	0
32034	0.767557	0
32054	0.768486	0
32074	0.769416	0
32094	0.770346	0
32114	0.771277	0
32134	0.772208	0
32154	0.773139	0
32174	0.774072	0
32194	0.775005	1
32214	0.775938	0
32234	0.776872	0
32254	0.777807	0
32274	0.778742	0
32294	0.779677	0
32314	0.780614	0
32334	0.781550	0
32354	0.782488	0
32374	0.783426	0
32394	0.784364	0
32414	0.785303	0
32434	0.786243	0
32454	0.787183	0
32474	0.788124	0
32494	0.789065	0
32514	0.790007	0
32534	0.790949	0
32554	0.791892	0
32574	0.792836	0
32594	0.793780	0
32614	0.794725	0
32634	0.795670	0
32654	0.796616	0
32674	0.797562	0
32694	0.798509	0
32714	0.799456	0
32734	0.800404	0
32754	0.801353	0
32774	0.802302	0
32778	0.802492	0
32798	0.803442	0
32818	0.804392	0
32838	0.805343	0
32858	0.806295	0
32878	0.807247	0
32898	0.808199	0
32918	0.809153	0
32938	0.810106	0
32958	0.811061	0
32978	0.812016	0
32998	0.812971	0
33018	0.813927	0
33038	0.814884	0
33058	0.815841	0
33078	0.816798	0
33098	0.817757	0
33118	0.818715	0
33138	0.819675	0
33158	0.820635	0
33178	0.821595	0
33198	0.822556	0
33218	0.823518	0
33238	0.824480	0
33258	0.825443	0
33278	0.826406	0
33298	0.827370	0
33318	0.828335	0
33338	0.829300	0
33358	0.830265	0
33378	0.831231	0
33398	0.832198	0
33418	0.833165	0
33438	0.834133	0
33458	0.835101	0
33478	0.836070	0
33498	0.837040	0
33518	0.838010	0
33538	0.838980	0
33558	0.839952	0
33578	0.840923	0
33598	0.841896	0
33618	0.842869	0
33638	0.843842	0
33658	0.844816	0
33678	0.845791	0
33698	0.846766	0
33718	0.847741	0
33738	0.848718	0
33758	0.849694	0
33778	0.850672	0
33798	0.851650	0
33818	0.852628	0
33838	0.853607	0
33858	0.854587	0
33878	0.855567	0
33898	0.856548	0
33918	0.857529	0
33938	0.858511	0
33958	0.859493	0
33978	0.860476	0
33998	0.861460	0
34018	0.862444	0
34038	0.863428	0
34058	0.864414	0
34078	0.865399	0
34098	0.866386	0
34118	0.867373	0
34138	0.868360	0
34158	0.869348	0
34178	0.870337	0
34198	0.871326	0
34218	0.872316	0
34238	0.873306	0
34258	0.874297	0
34278	0.875288	0
34298	0.876280	0
34318	0.877273	0
34338	0.878266	0
34358	0.879259	0
34378	0.880254	0
34398	0.881248	0
34418	0.882244	0
34438	0.883240	0
34458	0.884236	0
34478	0.885233	0
34498	0.886231	0
34518	0.887229	0
34538	0.888228	0
34558	0.889227	0
34578	0.890227	0
34598	0.891227	0
34618	0.892228	0
34638	0.893230	0
34658	0.894232	0
34678	0.895234	0
34698	0.896237	0
34718	0.897241	0
34738	0.898246	0
34758	0.899250	0
34778	0.900256	0
34798	0.901262	0
34818	0.902268	0
34838	0.903276	0
34858	0.904283	0
34878	0.905292	0
34898	0.906300	0
34918	0.907310	0
34938	0.908320	0
34958	0.909330	0
34978	0.910341	0
34998	0.911353	0
35018	0.912365	0
35038	0.913378	0
35058	0.914391	0
35078	0.915405	0
35098	0.916419	0
35118	0.917434	0
35138	0.918450	0
35158	0.919466	0
35178	0.920483	0
35198	0.921500	0
35218	0.922518	0
35238	0.923536	0
35258	0.924555	0
35278	0.925575	0
35298	0.926595	0
35318	0.927615	0
35338	0.928636	0
35358	0.929658	0
35378	0.930681	0
35398	0.931703	0
35418	0.932727	0
35438	0.933751	0
35458	0.934775	0
35478	0.935800	0
35498	0.936826	0
35518	0.937852	0
35538	0.938879	0
35558	0.939907	0
35578	0.940934	0
35598	0.941963	0
35618	0.942992	0
35638	0.944022	0
35658	0.945052	0
35678	0.946082	0
35698	0.947114	0
35718	0.948146	0
35738	0.949178	0
35758	0.950211	0
35778	0.951245	0
35798	0.952279	0
35818	0.953313	0
35838	0.954348	0
35858	0.955384	0
35878	0.956421	0
35898	0.957458	0
35918	0.958495	0
35938	0.959533	0
35958	0.960572	0
35978	0.961611	0
35998	0.962650	0
36018	0.963691	0
36038	0.964732	0
36058	0.965773	0
36078	0.966815	0
36098	0.967857	0
36118	0.968901	0
36138	0.969944	0
36158	0.970988	0
36178	0.972033	0
36198	0.973079	0
36218	0.974124	0
36238	0.975171	0
36258	0.976218	0
36278	0.977265	0
36298	0.978314	0
36318	0.979362	0
36338	0.980412	0
36358	0.981461	0
36378	0.982512	0
36398	0.983563	0
36418	0.984614	0
36438	0.985666	0
36458	0.986719	0
36478	0.987772	0
36498	0.988826	0
36518	0.989880	0
36538	0.990935	0
36558	0.991991	0
36578	0.993047	0
36598	0.994103	0
36618	0.995160	0
36638	0.996218	0
36658	0.997276	0
36678	0.998335	0
36698	0.999394	0
36718	1.000454	0
36738	1.001515	0
36758	1.002576	0
36778	1.003638	0
36798	1.004700	0
36818	1.005763	22
36838	1.006826	1425
36858	1.007890	1530
36878	1.008954	22
36898	1.010019	0
36918	1.011085	0
36938	1.012151	0
36958	1.013217	0
36978	1.014285	0
36998	1.015353	0
37018	1.016421	0
37038	1.017490	0
37058	1.018559	1
37078	1.019629	1
37098	1.020700	0
37118	1.021771	0
37138	1.022843	0
37158	1.023915	0
37178	1.024988	0
37198	1.026061	0
37218	1.027135	0
37238	1.028210	0
37258	1.029285	0
37278	1.030361	0
37298	1.031437	0
37318	1.032514	0
37338	1.033591	0
37358	1.034669	0
37378	1.035748	0
37398	1.036827	0
37418	1.037906	0
37438	1.038986	0
37458	1.040067	0
37478	1.041148	0
37498	1.042230	0
37518	1.043313	0
37538	1.044396	0
37558	1.045479	0
37578	1.046563	0
37598	1.047648	0
37618	1.048733	0
37638	1.049819	0
37658	1.050905	0
37678	1.051992	0
37698	1.053080	0
37718	1.054168	0
37738	1.055256	0
37758	1.056345	0
37778	1.057435	1
37798	1.058525	0
37818	1.059616	0
37838	1.060708	0
37858	1.061800	0
37878	1.062892	0
37898	1.063985	0
37918	1.065079	0
37938	1.066173	0
37958	1.067268	0
37978	1.068363	0
37998	1.069459	0
38018	1.070555	0
38038	1.071653	1
38058	1.072750	0
38078	1.073848	0
38098	1.074947	0
38118	1.076046	0
38138	1.077146	0
38158	1.078246	0
38178	1.079347	0
38198	1.080449	0
38218	1.081551	0
38238	1.082654	1
38258	1.083757	0
38278	1.084861	0
38298	1.085965	0
38318	1.087070	0
38338	1.088175	0
38358	1.089281	0
38378	1.090388	0
38398	1.091495	0
38418	1.092603	0
38438	1.093711	0
38458	1.094820	0
38478	1.095929	0
38498	1.097039	0
38518	1.098149	0
38538	1.099261	0
38558	1.100372	0
38578	1.101484	0
38598	1.102597	0
38618	1.103710	0
38638	1.104824	0
38658	1.105939	0
38678	1.107054	0
38698	1.108169	0
38718	1.109285	0
38738	1.110402	0
38758	1.111519	0
38778	1.112637	1
38798	1.113755	0
38818	1.114874	0
38838	1.115994	0
38858	1.117114	0
38878	1.118235	0
38898	1.119356	0
38918	1.120477	0
38938	1.121600	0
38958	1.122723	0
38978	1.123846	0
38998	1.124970	0
39018	1.126095	0
39038	1.127220	0
39058	1.128345	0
39078	1.129472	0
39098	1.130598	0
39118	1.131726	0
39138	1.132854	0
39158	1.133982	0
39178	1.135111	0
39198	1.136241	0
39218	1.137371	0
39238	1.138502	0
39258	1.139633	0
39278	1.140765	0
39298	1.141897	0
39318	1.143030	0
39338	1.144164	0
39358	1.145298	0
39378	1.146432	0
39398	1.147568	0
39418	1.148703	0
39438	1.149840	0
39458	1.150977	0
39478	1.152114	0
39498	1.153252	0
39518	1.154391	0
39538	1.155530	0
39558	1.156670	0
39578	1.157810	0
39598	1.158951	0
39618	1.160092	0
39638	1.161234	0
39658	1.162377	0
39678	1.163520	0
39698	1.164663	0
39718	1.165807	0
39738	1.166952	0
39758	1.168098	0
39778	1.169243	0
39798	1.170390	0
39818	1.171537	0
39838	1.172685	0
39858	1.173833	0
39878	1.174981	0
39898	1.176131	0
[truncated: 48,052 more rows]
